# Supplementary material for: Scale Dependence of Female Ungulate Reproductive Success in Relation to Nutritional Condition, Resource Selection and Multi-Predator Avoidance
Source: PLoS One. 2015 Oct 16;10(10):e0140433. doi: 10.1371/journal.pone.0140433 (PMC4608707; doi:10.1371/journal.pone.0140433)
Supplement: S1 Dataset — (CSV) [file pone.0140433.s001.csv]

fawn	status	start	stop	prob	wsi	ndvi	bobcat	coyote	wolf	bear	preds	year	bmass
3	0	0	86	0.83	455.9	174.7	0.48	0.32	0.38	0.61	1.79	2009	2.628
4	1	0	9	0.6	455.9	170	0.76	0.44	0.42	0.7	2.32	2009	2.1
5	0	0	97	0.63	455.9	173.5	0.85	0.42	0.49	0.72	2.48	2009	1.88
6	1	0	6	0.52	455.9	172	0.88	0.47	0.49	0.74	2.58	2009	1.5
7	0	0	68	0.79	455.9	167	0.77	0.32	0.22	0.45	1.76	2009	3.72
8	0	0	94	0.69	455.9	174	0.55	0.35	0.36	0.54	1.8	2009	2.25
9	1	0	3	0.72	455.9	175	0.85	0.44	0.51	0.74	2.54	2009	1.8
10	1	0	4	0.77	455.9	167	0.5	0.42	0.42	0.56	1.9	2009	1
11	1	0	12	0.62	455.9	169.5	0.73	0.43	0.41	0.69	2.26	2009	1.75
13	0	0	82	0.7	455.9	162.4	0.52	0.43	0.41	0.57	1.93	2009	1.65
14	1	0	7	0.67	455.9	168.8	0.78	0.33	0.45	0.63	2.19	2009	3.3
15	1	0	74	0.49	455.9	174.5	0.8	0.48	0.51	0.74	2.53	2009	2.25
16	0	0	91	0.64	455.9	172	0.86	0.41	0.42	0.66	2.35	2009	3
17	0	0	92	0.74	455.9	170.8	0.46	0.32	0.34	0.56	1.68	2009	2.68
18	0	0	82	0.72	455.9	170.6	0.57	0.32	0.43	0.64	1.96	2009	2.1
19	0	0	92	0.69	455.9	176	0.41	0.3	0.35	0.58	1.64	2009	2.84
20	0	0	92	0.65	455.9	167.9	0.86	0.48	0.45	0.74	2.53	2009	1.95
21	0	0	99	0.62	455.9	175	0.76	0.43	0.44	0.7	2.33	2009	2.3
23	0	0	90	0.66	455.9	174.9	0.82	0.45	0.44	0.71	2.42	2009	3
24	0	0	78	0.75	455.9	174.4	0.68	0.39	0.43	0.68	2.18	2009	3.5
25	0	0	92	0.6	455.9	170	0.75	0.44	0.41	0.64	2.24	2009	2.8
26	1	0	2	0.64	455.9	166.5	0.85	0.48	0.48	0.74	2.55	2009	2.3
27	1	0	61	0.74	455.9	171.6	0.81	0.44	0.44	0.66	2.35	2009	2.4
28	0	0	88	0.68	455.9	166.7	0.46	0.43	0.41	0.56	1.86	2009	2.1
29	1	0	42	0.72	455.9	172.1	0.77	0.34	0.25	0.49	1.85	2009	3.075
30	0	0	65	0.73	455.9	174	0.62	0.34	0.38	0.6	1.94	2009	1.8
31	1	0	29	0.73	455.9	169.5	0.72	0.47	0.31	0.5	2	2009	2.73
32	0	0	86	0.82	455.9	170.2	0.49	0.38	0.4	0.59	1.86	2009	3.825
33	0	0	75	0.51	455.9	173.2	0.85	0.47	0.51	0.7	2.53	2009	1.5
34	1	0	72	0.73	455.9	168	0.62	0.53	0.48	0.65	2.28	2009	2.1
35	0	0	83	0.68	455.9	168.9	0.67	0.41	0.43	0.65	2.16	2009	3.3
36	1	0	55	0.73	455.9	161.2	0.54	0.48	0.42	0.57	2.01	2009	0.9
37	1	0	45	0.51	455.9	178.4	0.76	0.43	0.49	0.66	2.34	2009	3.15
38	0	0	57	0.74	455.9	171	0.76	0.37	0.5	0.7	2.33	2009	4
39	0	0	3	0.85	455.9	164	0	0	0	0	0	2009	2.4
40	1	0	3	0.8	455.9	169	0.58	0.51	0.32	0.45	1.86	2009	2.84
41	0	0	83	0.72	455.9	171.9	0.76	0.4	0.35	0.51	2.02	2009	1.5
42	1	0	36	0.61	455.9	170.6	0.68	0.46	0.45	0.65	2.24	2009	2.5
45	0	0	56	0.58	455.9	174.7	0.82	0.44	0.49	0.69	2.44	2009	3.6
46	1	0	18	0.71	455.9	175	0.85	0.48	0.47	0.74	2.54	2009	3.72
47	1	0	42	0.73	455.9	174.7	0.86	0.44	0.5	0.74	2.54	2009
48	1	0	2	0.62	455.9	163	0.87	0.37	0.56	0.74	2.54	2009	2.5
50	0	0	51	0.67	455.9	173	0.87	0.43	0.5	0.74	2.54	2009	1.42
51	0	0	100	0.7	-12.7	174.3	0.76	0.37	0.36	0.57	2.06	2010	1.2
52	1	0	53	0.75	-12.7	177.3	0.61	0.31	0.42	0.62	1.96	2010	3.3
53	0	0	100	0.73	-12.7	173.1	0.55	0.42	0.4	0.6	1.97	2010	2.75
54	0	0	100	0.74	-12.7	173.3	0.55	0.41	0.39	0.57	1.92	2010	2
55	0	0	98	0.7	-12.7	170.5	0.68	0.42	0.41	0.64	2.15	2010	1.3
56	0	0	98	0.69	-12.7	169.9	0.66	0.4	0.34	0.54	1.94	2010	3.5
57	0	0	21	0.75	-12.7	175.5	0.77	0.39	0.29	0.48	1.93	2010	2
58	1	0	84	0.74	-12.7	176.8	0.47	0.31	0.33	0.56	1.67	2010	3.75
59	0	0	98	0.71	-12.7	175.1	0.66	0.39	0.38	0.6	2.03	2010	2.6
60	0	0	92	0.83	-12.7	176.6	0.75	0.39	0.47	0.68	2.29	2010	3.5
61	0	0	93	0.74	-12.7	173.3	0.28	0.41	0.39	0.47	1.55	2010	6.75
62	0	0	92	0.69	-12.7	176.2	0.45	0.44	0.41	0.54	1.84	2010
63	0	0	91	0.67	-12.7	174.3	0.46	0.35	0.38	0.58	1.77	2010	5.5
64	0	0	92	0.65	-12.7	170.1	0.66	0.43	0.37	0.55	2.01	2010	4
67	0	0	90	0.68	-12.7	173.9	0.71	0.36	0.38	0.56	2.01	2010	1.7
68	0	0	90	0.83	-12.7	175.9	0.31	0.36	0.4	0.48	1.55	2010	4.5
69	0	0	92	0.59	-12.7	172.2	0.55	0.42	0.43	0.59	1.99	2010	3.6
70	0	0	100	0.71	-12.7	176.9	0.59	0.45	0.44	0.63	2.11	2010	2.8
71	0	0	88	0.73	-12.7	170.7	0.68	0.45	0.42	0.66	2.21	2010
72	0	0	89	0.82	-12.7	176.5	0.49	0.3	0.36	0.58	1.73	2010	5.1
74	0	0	89	0.69	-12.7	173.6	0.52	0.36	0.37	0.63	1.88	2010	4
75	1	0	30	0.77	-12.7	175.1	0.47	0.35	0.37	0.59	1.78	2010	2.5
76	1	0	48	0.82	-12.7	175.2	0.46	0.39	0.4	0.52	1.77	2010	4.5
77	0	0	86	0.83	-12.7	176.8	0.76	0.39	0.48	0.68	2.31	2010	4.4
78	1	0	5	0.73	-12.7	174	0.69	0.45	0.44	0.65	2.23	2010	5.25
79	1	0	19	0.7	-12.7	174.8	0.46	0.55	0.41	0.48	1.9	2010	3.75
80	0	0	87	0.79	-12.7	176.1	0.77	0.36	0.46	0.63	2.22	2010	5.1
81	1	0	38	0.66	-12.7	174.6	0.69	0.46	0.46	0.67	2.28	2010	7.15
82	1	0	75	0.67	-12.7	171	0.67	0.41	0.44	0.66	2.18	2010
83	0	0	89	0.64	-12.7	169.3	0.74	0.42	0.35	0.57	2.08	2010	5.4
84	0	0	84	0.75	-12.7	171.3	0.37	0.39	0.37	0.48	1.61	2010	6.6
85	0	0	84	0.77	-12.7	171.3	0.4	0.42	0.36	0.47	1.65	2010	6
86	1	0	21	0.82	-12.7	175.3	0.28	0.4	0.41	0.48	1.57	2010
88	1	0	59	0.71	-12.7	174.2	0.46	0.4	0.38	0.52	1.76	2010	6.55
89	1	0	62	0.74	-12.7	171.8	0.39	0.27	0.23	0.38	1.27	2010	6
90	0	0	82	0.71	-12.7	175.5	0.76	0.35	0.31	0.48	1.9	2010	3
91	0	0	82	0.73	-12.7	175.9	0.66	0.41	0.37	0.57	2.01	2010	4.5
93	0	0	76	0.63	-12.7	176	0.76	0.4	0.43	0.63	2.22	2010	6
94	0	0	89	0.6	-12.7	180.3	0.69	0.46	0.43	0.66	2.24	2010	4.9
96	0	0	93	0.67	242.5	171	0.61	0.47	0.4	0.6	2.08	2011	4.5
97	0	0	93	0.61	242.5	167.4	0.46	0.4	0.43	0.55	1.84	2011	4.6
98	0	0	99	0.57	242.5	167.2	0.87	0.45	0.47	0.72	2.51	2011	3.7
99	0	0	95	0.74	242.5	171.6	0.45	0.42	0.43	0.53	1.83	2011	4.75
100	0	0	90	0.82	242.5	171.2	0.7	0.35	0.46	0.67	2.18	2011	2.75
101	0	0	95	0.79	242.5	172	0.33	0.37	0.41	0.49	1.6	2011	4.5
102	0	0	74	0.84	242.5	171.8	0.24	0.32	0.38	0.47	1.41	2011	3.2
103	1	0	6	0.69	242.5	170	0.72	0.35	0.35	0.56	1.98	2011	3.3
104	0	0	87	0.67	242.5	171	0.48	0.53	0.37	0.49	1.87	2011	6.2
105	1	0	48	0.67	242.5	168.6	0.43	0.31	0.39	0.59	1.72	2011	3.2
106	1	0	61	0.65	242.5	168.3	0.51	0.33	0.39	0.6	1.83	2011	5.55
107	0	0	98	0.61	242.5	167.1	0.67	0.45	0.44	0.65	2.21	2011	4
109	0	0	86	0.7	242.5	171.9	0.62	0.44	0.44	0.64	2.14	2011	4
110	1	0	26	0.62	242.5	170.9	0.74	0.45	0.45	0.71	2.35	2011	4.1
111	0	0	91	0.72	242.5	171.3	0.66	0.42	0.44	0.66	2.18	2011	4.75
112	0	0	86	0.66	242.5	164.3	0.69	0.44	0.38	0.61	2.12	2011	4
113	1	0	3	0.69	242.5	166.3	0.37	0.36	0.44	0.49	1.66	2011	3.5
114	1	0	59	0.69	242.5	167.1	0.24	0.41	0.38	0.43	1.46	2011	3.25
115	1	0	20	0.59	242.5	167	0.86	0.41	0.54	0.74	2.55	2011	4.8
116	0	0	94	0.61	242.5	167.2	0.85	0.46	0.43	0.71	2.45	2011	5.4
117	0	0	90	0.67	242.5	169	0.75	0.39	0.4	0.6	2.14	2011	3.75
118	1	0	3	0.67	242.5	168.7	0.84	0.42	0.33	0.52	2.11	2011	3.5
119	0	0	90	0.59	242.5	166	0.77	0.41	0.47	0.7	2.35	2011	5.25
120	1	0	34	0.65	242.5	167.2	0.81	0.42	0.41	0.62	2.26	2011	3.9
121	1	0	11	0.74	242.5	173.3	0.49	0.4	0.37	0.52	1.78	2011	3.6
122	0	0	89	0.81	242.5	171.2	0.44	0.44	0.43	0.56	1.87	2011	2.3
123	0	0	89	0.79	242.5	171.7	0.5	0.41	0.43	0.57	1.91	2011	2.1
124	1	0	8	0.77	242.5	172	0.87	0.49	0.47	0.74	2.57	2011	3.1
125	1	0	19	0.64	242.5	164	0.8	0.46	0.43	0.72	2.41	2011	4.2
126	0	0	88	0.67	242.5	173.9	0.57	0.38	0.39	0.63	1.97	2011	5.6
127	1	0	4	0.63	242.5	171	0.46	0.45	0.41	0.56	1.88	2011	3.5
128	1	0	12	0.66	242.5	170.3	0.36	0.41	0.42	0.49	1.68	2011	3.75
129	0	0	93	0.73	242.5	162.1	0.72	0.45	0.43	0.68	2.28	2011	3.4
130	1	0	22	0.77	242.5	171	0.58	0.34	0.42	0.65	1.99	2011	6
131	1	0	39	0.57	242.5	165	0.74	0.43	0.41	0.64	2.22	2011	4.8
132	0	0	82	0.75	242.5	235.1	0.85	0.37	0.55	0.71	2.48	2011	3.9
133	1	0	19	0.7	242.5	172.5	0.74	0.44	0.4	0.66	2.24	2011	4.6
134	0	0	81	0.73	242.5	173.3	0.53	0.32	0.43	0.63	1.91	2011	5.5
135	0	0	81	0.68	242.5	171.2	0.72	0.42	0.45	0.69	2.28	2011	3.3
136	1	0	21	0.76	242.5	171.4	0.69	0.41	0.44	0.69	2.23	2011	3.6
137	0	0	86	0.64	242.5	167.7	0.68	0.4	0.42	0.66	2.16	2011	3.5
138	1	0	13	0.65	242.5	164.4	0.71	0.42	0.48	0.67	2.28	2011	4.9
139	0	0	34	0.83	242.5	172	0.25	0.34	0.39	0.46	1.44	2011	5
140	0	0	78	0.6	242.5	169.4	0.74	0.43	0.44	0.7	2.31	2011	4.9
141	0	0	78	0.62	242.5	169.5	0.76	0.44	0.43	0.68	2.31	2011	3
142	0	0	74	0.21	242.5	161.8	0.83	0.47	0.68	0.74	2.72	2011	4
143	0	0	74	0.21	242.5	161.2	0.81	0.47	0.66	0.71	2.65	2011	4
