# Supplementary material for: Scale Dependence of Female Ungulate Reproductive Success in Relation to Nutritional Condition, Resource Selection and Multi-Predator Avoidance
Source: PLoS One. 2015 Oct 16;10(10):e0140433. doi: 10.1371/journal.pone.0140433 (PMC4608707; doi:10.1371/journal.pone.0140433)
Supplement: S2 Dataset — (CSV) [file pone.0140433.s002.csv]

fawn	easting	northing	status	daysalive	start	stop	loc	year	julian	date	month	landcover	areakm	edgekm	nn	roads	water	bobcat	coyote	wolf	bear	prob	preds	wsi	ndvi	bmass
3	476353	5052290	0	1	0	1	1	2009	2009147	39960	may	2	0.064	0.176	424.3	28.8	1565.9	0.3	0.23	0.34	0.55	0.899999	1.42	455.9	174	2.63
3	476352	5053573	0	6	0	6	2	2009	2009153	39966	jun	2	0.263	0.539	66.8	226.1	1652.7	0.3	0.26	0.35	0.55	0.829999	1.46	455.9	173	2.83
3	476181	5053413	0	8	0	8	3	2009	2009155	39968	jun	2	0.263	0.539	176.1	55.8	1882.3	0.31	0.26	0.32	0.55	0.93	1.44	455.9	176	3.03
3	476235	5053807	0	10	0	10	4	2009	2009157	39970	jun	2	0.023	0.082	80.4	117.7	1544.7	0.3	0.26	0.33	0.55	0.86	1.44	455.9	170	3.23
3	476225	5053420	0	10	0	10	5	2009	2009157	39970	jun	2	0.263	0.539	171.7	99.8	1850.9	0.29	0.28	0.31	0.55	0.889999	1.43	455.9	176	3.43
3	476161	5053466	0	13	0	13	6	2009	2009160	39973	jun	9	0.068	0.04	409.9	35.6	1852.1	0.31	0.26	0.32	0.55	0.93	1.44	455.9	170	3.63
3	476147	5052335	0	16	0	16	7	2009	2009163	39976	jun	1	9.02	8.798	225.9	212.8	1636	0.86	0.48	0.48	0.74	0.639999	2.56	455.9	174	3.83
3	476326	5052414	0	17	0	17	8	2009	2009164	39977	jun	2	0.064	0.176	431.7	18.6	1691.5	0.3	0.24	0.34	0.55	0.899999	1.43	455.9	174	4.03
3	476402	5052402	0	19	0	19	9	2009	2009166	39979	jun	1	4.452	1.646	210.2	50.6	1674.7	0.88	0.45	0.48	0.74	0.699999	2.55	455.9	174	4.23
3	476267	5053247	0	20	0	20	10	2009	2009167	39980	jun	2	0.263	0.539	203.8	142.6	1972.2	0.29	0.28	0.32	0.55	0.889999	1.44	455.9	176	4.43
3	476399	5052200	0	21	0	21	11	2009	2009168	39981	jun	2	0.064	0.176	398.1	8	1473.1	0.29	0.23	0.34	0.55	0.889999	1.41	455.9	174	4.63
3	476390	5052163	0	22	0	22	12	2009	2009169	39982	jun	2	0.064	0.176	376.6	22.7	1436.6	0.31	0.22	0.36	0.55	0.889999	1.44	455.9	174	4.83
3	476174	5052811	0	24	0	24	13	2009	2009171	39984	jun	1	9.02	8.798	64.4	30.3	2102	0.87	0.49	0.44	0.74	0.74	2.54	455.9	176	5.03
3	476250	5052498	0	26	0	26	14	2009	2009173	39986	jun	1	9.02	8.798	147.7	63.6	1782.1	0.87	0.48	0.45	0.74	0.709999	2.54	455.9	176	5.23
3	476276	5052511	0	28	0	28	15	2009	2009175	39988	jun	1	9.02	8.798	140.6	34.8	1792.4	0.31	0.24	0.33	0.55	0.709999	1.43	455.9	176	5.43
3	476344	5052348	0	30	0	30	16	2009	2009177	39990	jun	2	0.064	0.176	451.8	20.5	1624.4	0.31	0.23	0.35	0.55	0.899999	1.44	455.9	174	5.63
3	476171	5052987	0	31	0	31	17	2009	2009178	39991	jun	9	0.068	0.04	335.6	43.8	2244.7	0.88	0.48	0.45	0.74	0.75	2.55	455.9	176	5.83
3	476166	5052333	0	36	0	36	18	2009	2009183	39996	jul	1	9.02	8.798	222	195.2	1630.6	0.86	0.48	0.48	0.74	0.66	2.56	455.9	174	6.03
3	476444	5053207	0	41	0	41	19	2009	2009188	40001	jul	1	4.452	1.646	255.8	319.9	1921.6	0.88	0.49	0.49	0.74	0.629999	2.6	455.9	176	6.23
3	476437	5052417	0	42	0	42	20	2009	2009189	40002	jul	1	4.452	1.646	223.3	88.5	1688.5	0.88	0.45	0.48	0.74	0.689999	2.55	455.9	176	6.43
3	476331	5052374	0	43	0	43	21	2009	2009190	40003	jul	2	0.064	0.176	446	25.4	1651.3	0.88	0.45	0.47	0.74	0.889999	2.54	455.9	174	6.63
3	476321	5052355	0	47	0	47	22	2009	2009194	40007	jul	2	0.064	0.176	444.5	40.5	1633.1	0.3	0.24	0.34	0.55	0.889999	1.43	455.9	174	6.83
3	476308	5052382	0	48	0	48	23	2009	2009195	40008	jul	2	0.064	0.176	438.5	45.1	1661	0.3	0.24	0.34	0.55	0.899999	1.43	455.9	174	7.03
3	476337	5052294	0	51	0	51	24	2009	2009198	40011	jul	2	0.064	0.176	420.1	42.9	1571	0.3	0.23	0.34	0.55	0.879999	1.42	455.9	174	7.23
3	476025	5053061	0	54	0	54	25	2009	2009201	40014	jul	2	0.012	0.057	63.8	100.5	2162.6	0.31	0.26	0.33	0.55	0.92	1.45	455.9	176	7.43
3	476332	5052322	0	55	0	55	26	2009	2009202	40015	jul	2	0.064	0.176	433.2	39.6	1599.3	0.31	0.23	0.35	0.55	0.879999	1.44	455.9	174	7.63
3	476172	5053302	0	57	0	57	27	2009	2009204	40017	jul	6	0.009	0.047	40.9	47.3	1978	0.12	0.33	0.4	0.37	0.879999	1.22	455.9	176	7.83
3	476168	5052791	0	61	0	61	28	2009	2009208	40021	jul	1	9.02	8.798	67	43.9	2083	0.87	0.49	0.44	0.74	0.73	2.54	455.9	176	8.03
3	476266	5052628	0	66	0	66	29	2009	2009213	40026	aug	1	9.02	8.798	99.4	5.3	1909.8	0.88	0.47	0.46	0.74	0.73	2.55	455.9	176	8.23
3	476315	5052313	0	69	0	69	30	2009	2009216	40029	aug	2	0.064	0.176	421.8	58.4	1591.7	0.3	0.24	0.34	0.55	0.879999	1.43	455.9	174	8.43
3	476255	5052386	0	71	0	71	31	2009	2009218	40031	aug	2	0.064	0.176	423.2	94.7	1670.3	0.31	0.24	0.36	0.55	0.889999	1.46	455.9	174	8.63
3	476197	5053346	0	75	0	75	32	2009	2009222	40035	aug	2	0.263	0.539	185.9	72.1	1927.5	0.3	0.27	0.32	0.55	0.91	1.44	455.9	176	8.83
3	476268	5052460	0	80	0	80	33	2009	2009227	40040	aug	1	9.02	8.798	162.3	59.3	1742.4	0.3	0.24	0.33	0.55	0.899999	1.42	455.9	176	9.03
3	476165	5053090	0	86	0	86	34	2009	2009233	40046	aug	9	0.068	0.04	351.9	39.6	2159.4	0.31	0.26	0.32	0.55	0.959999	1.44	455.9	176	9.23
4	474586	5056240	0	1	0	1	1	2009	2009148	39961	may	2	0.031	0.116	122.7	1.8	73.6	0.31	0.26	0.31	0.55	0.779999	1.43	455.9	170	2.1
4	474439	5056584	0	3	0	3	2	2009	2009151	39964	may	1	0.083	0.157	141.2	150.1	250.6	0.87	0.49	0.46	0.74	0.55	2.56	455.9	170	2.3
4	474750	5056526	0	6	0	6	3	2009	2009154	39967	jun	1	0.412	0.508	80.6	161.7	54.1	0.88	0.49	0.45	0.74	0.529999	2.56	455.9	170	2.5
4	474582	5056580	0	9	0	9	4	2009	2009157	39970	jun	1	0.083	0.157	73.2	7.1	114.1	0.88	0.49	0.43	0.74	0.579999	2.54	455.9	170	2.7
4	474650	5056585	1	9	0	9	5	2009	2009157	39970	jun	1	0.412	0.508	47.7	60.9	58.4	0.87	0.49	0.44	0.74	0.56	2.54	455.9	170	2.9
5	483901	5060190	0	1	0	1	1	2009	2009149	39962	may	1	9.02	8.798	343.7	20.2	753.9	0.88	0.42	0.5	0.74	0.629999	2.54	455.9	174	1.88
5	483752	5059949	0	9	0	9	2	2009	2009158	39971	jun	1	9.02	8.798	420.3	261.2	615.6	0.85	0.44	0.52	0.74	0.55	2.55	455.9	174	2.08
5	483828	5060099	0	9	0	9	3	2009	2009158	39971	jun	1	9.02	8.798	377.4	111.2	698.8	0.86	0.43	0.5	0.74	0.6	2.53	455.9	174	2.28
5	483989	5060034	0	11	0	11	4	2009	2009160	39973	jun	1	9.02	8.798	275.3	176.2	578.6	0.85	0.45	0.49	0.74	0.579999	2.53	455.9	174	2.48
5	483994	5059978	0	15	0	15	5	2009	2009164	39977	jun	1	9.02	8.798	272	232.2	523.4	0.85	0.45	0.51	0.74	0.56	2.55	455.9	174	2.68
5	483955	5060236	0	16	0	16	6	2009	2009165	39978	jun	1	9.02	8.798	320.2	25.8	782.5	0.87	0.43	0.49	0.74	0.87	2.53	455.9	174	2.88
5	483949	5059985	0	19	0	19	7	2009	2009168	39981	jun	1	9.02	8.798	298.2	225.2	544.9	0.85	0.45	0.51	0.74	0.56	2.55	455.9	174	3.08
5	483849	5060172	0	20	0	20	8	2009	2009169	39982	jun	1	9.02	8.798	371.9	38.2	755.9	0.88	0.41	0.51	0.74	0.629999	2.54	455.9	174	3.28
5	483965	5059969	0	20	0	20	9	2009	2009169	39982	jun	1	9.02	8.798	289.1	241.2	524.3	0.85	0.45	0.51	0.74	0.56	2.55	455.9	174	3.48
5	483659	5060228	0	21	0	21	10	2009	2009170	39983	jun	9	0.068	0.04	330.9	17.8	895.6	0.88	0.41	0.52	0.74	0.87	2.55	455.9	174	3.68
5	484003	5060023	0	24	0	24	11	2009	2009173	39986	jun	1	9.02	8.798	266.8	187.2	564.2	0.85	0.46	0.49	0.74	0.579999	2.54	455.9	174	3.88
5	484045	5060105	0	26	0	26	12	2009	2009175	39988	jun	1	9.02	8.798	249.7	105.2	635.7	0.87	0.44	0.49	0.74	0.61	2.54	455.9	174	4.08
5	483573	5060176	0	28	0	28	13	2009	2009177	39990	jun	1	9.02	8.798	541.3	34.2	904.6	0.88	0.41	0.51	0.74	0.639999	2.54	455.9	174	4.28
5	483904	5060116	0	29	0	29	14	2009	2009178	39991	jun	1	9.02	8.798	333.1	94.2	683.3	0.87	0.43	0.5	0.74	0.61	2.54	455.9	174	4.48
5	484085	5060080	0	31	0	31	15	2009	2009180	39993	jun	1	9.02	8.798	224.4	130.2	605.6	0.85	0.46	0.48	0.74	0.589999	2.53	455.9	174	4.68
5	483962	5060274	0	33	0	33	16	2009	2009182	39995	jul	1	9.02	8.798	324.3	63.8	817.7	0.87	0.43	0.49	0.74	0.629999	2.53	455.9	169	4.88
5	483861	5059828	0	39	0	39	17	2009	2009188	40001	jul	1	9.02	8.798	365.1	382.2	452.8	0.88	0.42	0.57	0.74	0.509999	2.61	455.9	174	5.08
5	483885	5060068	0	41	0	41	18	2009	2009190	40003	jul	1	9.02	8.798	340	142.2	646.2	0.85	0.45	0.49	0.74	0.6	2.53	455.9	174	5.28
5	483969	5060198	0	43	0	43	19	2009	2009192	40005	jul	9	0.068	0.04	308.1	12.2	742.2	0.88	0.43	0.49	0.74	0.87	2.54	455.9	174	5.48
5	483970	5059891	0	48	0	48	20	2009	2009197	40010	jul	2	0.01	0.045	173.8	319.2	450	0.3	0.2	0.42	0.55	0.709999	1.47	455.9	174	5.68
5	484462	5059792	0	53	0	53	21	2009	2009202	40015	jul	3	0.004	0.03	33.5	488.6	444.3	1	0.31	0.28	0.4	0.639999	1.99	455.9	174	5.88
5	483979	5060181	0	57	0	57	22	2009	2009206	40019	jul	1	9.02	8.798	298	29.2	723.3	0.88	0.43	0.49	0.74	0.629999	2.54	455.9	174	6.08
5	483955	5060248	0	59	0	59	23	2009	2009208	40021	jul	1	9.02	8.798	322.5	37.8	794.1	0.87	0.43	0.49	0.74	0.629999	2.53	455.9	174	6.28
5	484215	5060275	0	64	0	64	24	2009	2009213	40026	aug	1	9.02	8.798	196.8	0.8	800.1	0.88	0.44	0.48	0.74	0.639999	2.54	455.9	169	6.48
5	484147	5060253	0	67	0	67	25	2009	2009216	40029	aug	1	9.02	8.798	223.2	42.8	775.3	0.87	0.45	0.48	0.74	0.629999	2.54	455.9	169	6.68
5	483861	5060091	0	72	0	72	26	2009	2009221	40034	aug	1	9.02	8.798	356.6	119.2	677.1	0.84	0.44	0.49	0.74	0.6	2.51	455.9	174	6.88
5	484140	5060212	0	78	0	78	27	2009	2009227	40040	aug	9	0.068	0.04	225.2	1.8	734.3	0.88	0.44	0.48	0.74	0.639999	2.54	455.9	174	7.08
5	484011	5060124	0	84	0	84	28	2009	2009233	40046	aug	1	9.02	8.798	271.7	86.2	660.6	0.87	0.44	0.49	0.74	0.61	2.54	455.9	174	7.28
6	475792	5041874	0	1	0	1	1	2009	2009149	39962	may	3	0.001	0.012	32.1	203.2	47	0.88	0.46	0.5	0.74	0.519999	2.58	455.9	172	1.5
6	475774	5041959	0	5	0	5	2	2009	2009154	39967	jun	1	0.188	0.388	81.9	188.5	78.1	0.87	0.47	0.48	0.74	0.529999	2.56	455.9	172	1.7
6	475847	5041944	0	6	0	6	3	2009	2009155	39968	jun	1	0.188	0.388	111.1	153.8	3.6	0.88	0.46	0.49	0.74	0.529999	2.57	455.9	172	1.9
6	475706	5041896	1	6	0	6	4	2009	2009155	39968	jun	2	0.009	0.04	35.9	268.9	134.9	0.88	0.47	0.49	0.74	0.509999	2.58	455.9	172	2.1
7	475044	5058683	0	1	0	1	1	2009	2009149	39962	may	9	0.068	0.04	189.1	3.2	38	1	0.34	0.16	0.4	0.81	1.9	455.9	167	3.72
7	475487	5058555	0	53	0	53	2	2009	2009202	40015	jul	2	0.001	0.012	21.4	119.9	418.9	1	0.35	0.18	0.4	0.769999	1.93	455.9	167	3.92
7	475007	5058670	0	68	0	68	3	2009	2009217	40030	aug	9	0.068	0.04	210.5	10.1	67	0.31	0.26	0.31	0.55	0.8	1.43	455.9	167	4.12
8	473587	5045136	0	1	0	1	1	2009	2009150	39963	may	1	0.029	0.078	119.6	8.7	98.4	0.88	0.45	0.47	0.74	0.589999	2.54	455.9	174	2.25
8	473520	5045071	0	5	0	5	2	2009	2009155	39968	jun	2	0.173	0.472	195.3	25.7	183.4	0.3	0.24	0.34	0.55	0.779999	1.43	455.9	174	2.45
8	473477	5045043	0	7	0	7	3	2009	2009157	39970	jun	2	0.173	0.472	188.7	57.4	229.8	0.3	0.24	0.34	0.55	0.769999	1.43	455.9	174	2.65
8	473376	5045451	0	9	0	9	4	2009	2009159	39972	jun	1	9.698	13.335	77.4	382.8	290.2	0.87	0.46	0.52	0.74	0.49	2.59	455.9	174	2.85
8	473476	5045375	0	10	0	10	5	2009	2009160	39973	jun	3	0.034	0.115	96	260.1	165.6	0.68	0.42	0.3	0.42	0.68	1.82	455.9	174	3.05
8	473429	5045042	0	12	0	12	6	2009	2009162	39975	jun	2	0.173	0.472	196.3	103.8	260.8	0.31	0.24	0.35	0.55	0.74	1.45	455.9	174	3.25
8	473413	5044940	0	13	0	13	7	2009	2009163	39976	jun	2	0.173	0.472	128.8	73.8	351	0.3	0.24	0.33	0.55	0.779999	1.42	455.9	174	3.45
8	473355	5044956	0	16	0	16	8	2009	2009166	39979	jun	4	0.003	0.024	31.4	117.1	374.1	0.31	0.24	0.35	0.55	0.75	1.45	455.9	174	3.65
8	473434	5045094	0	17	0	17	9	2009	2009167	39980	jun	4	0.002	0.018	21	112.6	221.7	0.68	0.43	0.27	0.42	0.74	1.8	455.9	174	3.85
8	473382	5045168	0	18	0	18	10	2009	2009168	39981	jun	3	0.034	0.115	63.2	193.9	234.2	0.68	0.44	0.28	0.42	0.699999	1.82	455.9	174	4.05
8	473512	5045356	0	19	0	19	11	2009	2009169	39982	jun	3	0.034	0.115	102.1	222.2	124.9	0.68	0.42	0.3	0.42	0.689999	1.82	455.9	174	4.25
8	473389	5045119	0	21	0	21	12	2009	2009171	39984	jun	3	0.034	0.115	30.7	163.8	245.9	0.68	0.44	0.27	0.42	0.709999	1.81	455.9	174	4.45
8	473440	5045160	0	24	0	24	13	2009	2009174	39987	jun	3	0.034	0.115	62.6	140	182.3	0.67	0.44	0.27	0.42	0.709999	1.8	455.9	174	4.65
8	473402	5045015	0	27	0	27	14	2009	2009177	39990	jun	2	0.173	0.472	174.8	123.2	298.9	0.31	0.24	0.35	0.55	0.769999	1.45	455.9	174	4.85
8	473429	5045706	0	28	0	28	15	2009	2009178	39991	jun	3	0.011	0.056	23.6	561.1	445.6	0.69	0.43	0.35	0.42	0.61	1.89	455.9	174	5.05
8	473436	5045579	0	30	0	30	16	2009	2009180	39993	jun	3	0.013	0.064	30.7	447.8	334.2	0.68	0.42	0.34	0.42	0.629999	1.86	455.9	174	5.25
8	473632	5045374	0	33	0	33	17	2009	2009183	39996	jul	2	0.173	0.472	252.5	172	58.2	0.31	0.21	0.38	0.55	0.709999	1.45	455.9	174	5.45
8	473536	5045303	0	39	0	39	18	2009	2009189	40002	jul	2	0.173	0.472	280	166.3	83.6	0.3	0.23	0.37	0.55	0.73	1.45	455.9	174	5.65
8	473542	5045171	0	40	0	40	19	2009	2009190	40003	jul	2	0.173	0.472	244.1	65.7	89.5	0.88	0.45	0.48	0.74	0.759999	2.55	455.9	174	5.85
8	473425	5045140	0	44	0	44	20	2009	2009194	40007	jul	3	0.034	0.115	47.3	142.6	204.3	0.67	0.44	0.27	0.42	0.72	1.8	455.9	174	6.05
8	473453	5045423	0	45	0	45	21	2009	2009195	40008	jul	2	0.173	0.472	328.5	311.5	210.7	0.31	0.22	0.41	0.55	0.67	1.49	455.9	174	6.25
8	473604	5045117	0	48	0	48	22	2009	2009198	40011	jul	2	0.173	0.472	192.5	16.4	115.2	0.3	0.22	0.35	0.55	0.589999	1.42	455.9	174	6.45
8	473486	5045280	0	51	0	51	23	2009	2009201	40014	jul	3	0.034	0.115	132.7	181.4	123.5	0.68	0.42	0.29	0.42	0.699999	1.81	455.9	174	6.65
8	473569	5045514	0	54	0	54	24	2009	2009204	40017	jul	2	0.173	0.472	256	324.7	211.6	0.29	0.23	0.39	0.55	0.689999	1.46	455.9	174	6.85
8	473562	5045211	0	58	0	58	25	2009	2009208	40021	jul	2	0.173	0.472	242	79.5	50.1	0.31	0.22	0.36	0.55	0.75	1.44	455.9	174	7.05
8	473719	5045245	0	63	0	63	26	2009	2009213	40026	aug	1	0.029	0.078	100.4	16.8	49.4	0.87	0.44	0.48	0.74	0.579999	2.53	455.9	174	7.25
8	473491	5045181	0	66	0	66	27	2009	2009216	40029	aug	3	0.034	0.115	90.7	111.9	127.1	0.31	0.23	0.36	0.55	0.759999	1.45	455.9	174	7.45
8	473568	5045192	0	68	0	68	28	2009	2009218	40031	aug	1	0.029	0.078	140.2	61.2	56.3	0.88	0.45	0.48	0.74	0.759999	2.55	455.9	174	7.65
8	473047	5045717	0	72	0	72	29	2009	2009222	40035	aug	4	0.001	0.012	14.3	800.1	712	0.69	0.44	0.38	0.42	0.379999	1.93	455.9	174	7.85
8	473535	5045121	0	72	0	72	30	2009	2009222	40035	aug	1	0.029	0.078	107.5	40.1	132.7	0.88	0.45	0.47	0.74	0.579999	2.54	455.9	174	8.05
8	473454	5045181	0	83	0	83	31	2009	2009233	40046	aug	3	0.034	0.115	78.8	140.8	161.7	0.67	0.44	0.27	0.42	0.72	1.8	455.9	174	8.25
9	483241	5060207	0	1	0	1	1	2009	2009151	39964	may	9	0.068	0.04	248.4	3.5	1163.8	0.88	0.41	0.51	0.74	0.899999	2.54	455.9	175	1.8
9	483145	5059870	1	3	0	3	2	2009	2009154	39967	jun	1	9.02	8.798	805.7	341.1	1073.7	0.82	0.47	0.5	0.74	0.55	2.53	455.9	175	2
10	479520	5054048	0	1	0	1	1	2009	2009151	39964	may	3	0.003	0.035	225.2	100	16.9	0.88	0.49	0.44	0.74	0.72	2.55	455.9	168	1
10	479515	5054841	1	4	0	4	2	2009	2009155	39968	jun	9	0.068	0.04	376.2	0.2	102.1	0.12	0.34	0.39	0.37	0.81	1.22	455.9	166	1.2
11	474570	5055983	0	1	0	1	1	2009	2009151	39964	may	2	0.015	0.073	30.7	11.3	154.9	0.3	0.26	0.31	0.55	0.779999	1.42	455.9	170	1.75
11	474513	5056927	0	6	0	6	2	2009	2009157	39970	jun	3	0.001	0.011	14	81	378	0.87	0.47	0.46	0.74	0.579999	2.54	455.9	168	1.95
11	474554	5056092	0	9	0	9	3	2009	2009160	39973	jun	1	0.2	0.492	156.7	28.2	46.1	0.87	0.49	0.44	0.74	0.579999	2.54	455.9	170	2.15
11	474534	5056103	1	12	0	12	4	2009	2009163	39976	jun	1	0.2	0.492	160.6	48.3	36.3	0.87	0.49	0.44	0.74	0.56	2.54	455.9	170	2.35
13	471378	5058911	0	1	0	1	1	2009	2009151	39964	may	6	0.763	1.088	303.7	27	408	0.11	0.35	0.38	0.37	0.769999	1.21	455.9	162	1.65
13	471346	5058638	0	5	0	5	2	2009	2009156	39969	jun	1	0.029	0.099	115.4	52.7	152.4	0.87	0.5	0.43	0.74	0.74	2.54	455.9	162	1.85
13	471228	5058589	0	6	0	6	3	2009	2009157	39970	jun	2	0.02	0.06	249.8	169.5	210.2	0.31	0.27	0.33	0.55	0.74	1.46	455.9	162	2.05
13	471333	5058701	0	6	0	6	4	2009	2009157	39970	jun	6	0.763	1.088	297.1	67.2	214.5	0.12	0.34	0.39	0.37	0.74	1.22	455.9	162	2.25
13	471374	5058808	0	11	0	11	5	2009	2009162	39975	jun	6	0.763	1.088	291.5	28.7	306.3	0.11	0.35	0.38	0.37	0.759999	1.21	455.9	162	2.45
13	471961	5055678	0	14	0	14	6	2009	2009165	39978	jun	1	2.286	2.739	388.3	578.7	22.2	0.87	0.49	0.52	0.74	0.409999	2.62	455.9	173	2.65
13	471346	5058726	0	18	0	18	7	2009	2009169	39982	jun	6	0.763	1.088	300	54.8	233.1	0.12	0.34	0.39	0.37	0.75	1.22	455.9	162	2.85
13	471370	5058764	0	22	0	22	8	2009	2009173	39986	jun	6	0.763	1.088	290.8	31.7	263.7	0.12	0.34	0.39	0.37	0.75	1.22	455.9	162	3.05
13	471345	5058861	0	24	0	24	9	2009	2009175	39988	jun	6	0.763	1.088	315.3	58.9	363.7	0.11	0.35	0.38	0.37	0.75	1.21	455.9	162	3.25
13	471308	5059013	0	27	0	27	10	2009	2009178	39991	jun	5	0.004	0.04	453.5	99	520.1	0.12	0.34	0.4	0.37	0.769999	1.23	455.9	162	3.45
13	471375	5058957	0	31	0	31	11	2009	2009182	39995	jul	6	0.763	1.088	316.2	30.9	454.1	0.11	0.35	0.38	0.37	0.779999	1.21	455.9	162	3.65
13	471524	5058973	0	33	0	33	12	2009	2009184	39997	jul	1	0.398	0.376	160.1	117.8	470.1	0.85	0.51	0.43	0.74	0.579999	2.53	455.9	162	3.85
13	471636	5058666	0	37	0	37	13	2009	2009188	40001	jul	1	0.398	0.376	195.2	236.6	241.4	0.86	0.51	0.44	0.74	0.529999	2.55	455.9	162	4.05
13	471467	5058917	0	39	0	39	14	2009	2009190	40003	jul	1	0.398	0.376	133.7	61.9	414.3	0.87	0.5	0.43	0.74	0.589999	2.54	455.9	162	4.25
13	471493	5058891	0	44	0	44	15	2009	2009195	40008	jul	1	0.398	0.376	141.9	88.4	392.4	0.87	0.5	0.43	0.74	0.579999	2.54	455.9	162	4.45
13	471461	5058866	0	47	0	47	16	2009	2009198	40011	jul	1	0.398	0.376	117.3	56.9	363	0.87	0.5	0.43	0.74	0.829999	2.54	455.9	162	4.65
13	471500	5058963	0	49	0	49	17	2009	2009200	40013	jul	1	0.398	0.376	149	94	464.5	0.87	0.5	0.43	0.74	0.589999	2.54	455.9	162	4.85
13	471448	5058863	0	50	0	50	18	2009	2009201	40014	jul	9	0.068	0.04	379.7	44	358.8	0.88	0.49	0.43	0.74	0.829999	2.54	455.9	162	5.05
13	471707	5058733	0	53	0	53	19	2009	2009204	40017	jul	1	0.398	0.376	246.4	306	204.8	0.84	0.52	0.44	0.74	0.5	2.54	455.9	162	5.25
13	471377	5058835	0	55	0	55	20	2009	2009206	40019	jul	6	0.763	1.088	292.3	26.3	332.6	0.11	0.35	0.38	0.37	0.769999	1.21	455.9	162	5.45
13	471366	5058864	0	56	0	56	21	2009	2009207	40020	jul	6	0.763	1.088	302.8	38	362.9	0.11	0.35	0.38	0.37	0.759999	1.21	455.9	162	5.65
13	471443	5058771	0	57	0	57	22	2009	2009208	40021	jul	9	0.068	0.04	365.6	41.1	266.7	0.88	0.49	0.43	0.74	0.819999	2.54	455.9	162	5.85
13	471500	5058963	0	59	0	59	23	2009	2009210	40023	jul	1	0.398	0.376	149	94	464.5	0.87	0.5	0.43	0.74	0.589999	2.54	455.9	162	6.05
13	471399	5058865	0	62	0	62	24	2009	2009213	40026	aug	6	0.763	1.088	282.7	5	360.4	0.88	0.49	0.43	0.74	0.769999	2.54	455.9	162	6.25
13	471403	5058980	0	66	0	66	25	2009	2009217	40030	aug	6	0.763	1.088	306.6	3.3	475.1	0.88	0.49	0.43	0.74	0.779999	2.54	455.9	162	6.45
13	471491	5058933	0	67	0	67	26	2009	2009218	40031	aug	1	0.398	0.376	143.2	85.6	433.5	0.87	0.5	0.43	0.74	0.589999	2.54	455.9	162	6.65
13	471252	5058674	0	68	0	68	27	2009	2009219	40032	aug	6	0.763	1.088	327.4	147.5	238.7	0.09	0.37	0.38	0.37	0.72	1.21	455.9	162	6.85
13	471343	5058727	0	70	0	70	28	2009	2009221	40034	aug	6	0.763	1.088	301.5	57.8	235	0.12	0.34	0.39	0.37	0.75	1.22	455.9	162	7.05
13	471380	5058744	0	73	0	73	29	2009	2009224	40037	aug	6	0.763	1.088	283.6	21.2	242.2	0.12	0.34	0.39	0.37	0.6	1.22	455.9	162	7.25
13	471432	5058846	0	82	0	82	30	2009	2009233	40046	aug	9	0.068	0.04	373.5	28.4	340.9	0.88	0.49	0.43	0.74	0.819999	2.54	455.9	162	7.45
14	476732	5042914	0	1	0	1	1	2009	2009152	39965	jun	3	0.01	0.045	43	59.6	496.4	0.88	0.38	0.55	0.74	0.769999	2.55	455.9	167	3.3
14	476385	5043567	0	2	0	2	2	2009	2009154	39967	jun	2	0.018	0.096	49.6	411.1	109.1	0.3	0.22	0.42	0.55	0.649999	1.49	455.9	171	3.5
14	476161	5042109	0	3	0	3	3	2009	2009155	39968	jun	4	0.005	0.038	31.6	57.2	268.4	0.99	0.28	0.23	0.4	0.75	1.9	455.9	172	3.7
14	476637	5042841	0	3	0	3	4	2009	2009155	39968	jun	1	0.061	0.154	72.6	30.9	456.5	0.88	0.38	0.54	0.74	0.6	2.54	455.9	167	3.9
14	476860	5042879	1	7	0	7	5	2009	2009159	39972	jun	1	6.957	4.644	101.3	115.4	448.7	0.85	0.4	0.53	0.74	0.589999	2.52	455.9	167	4.1
15	483239	5059547	0	1	0	1	1	2009	2009152	39965	jun	1	9.02	8.798	646.1	663.5	903.2	0.79	0.5	0.52	0.74	0.439999	2.55	455.9	175	2.25
15	483270	5059719	0	6	0	6	2	2009	2009158	39971	jun	1	9.02	8.798	730.9	491.5	905.9	0.78	0.5	0.49	0.74	0.5	2.51	455.9	175	2.45
15	483481	5059811	0	6	0	6	3	2009	2009158	39971	jun	1	9.02	8.798	603.4	399.2	743.6	0.78	0.49	0.49	0.74	0.509999	2.5	455.9	174	2.65
15	483343	5059873	0	8	0	8	4	2009	2009160	39973	jun	1	9.02	8.798	687	337.4	894.6	0.81	0.46	0.5	0.74	0.54	2.51	455.9	175	2.85
15	483470	5060154	0	12	0	12	5	2009	2009164	39977	jun	1	9.02	8.798	604.7	56.2	957.6	0.86	0.42	0.51	0.74	0.649999	2.53	455.9	175	3.05
15	483695	5060178	0	13	0	13	6	2009	2009165	39978	jun	1	9.02	8.798	465.6	32.2	834	0.88	0.4	0.52	0.74	0.639999	2.54	455.9	174	3.25
15	483137	5059769	0	17	0	17	7	2009	2009169	39982	jun	1	9.02	8.798	764	442.1	1047.6	0.78	0.51	0.48	0.74	0.529999	2.51	455.9	175	3.45
15	483603	5059771	0	18	0	18	8	2009	2009170	39983	jun	1	9.02	8.798	531.7	439.2	617.3	0.79	0.48	0.51	0.74	0.49	2.52	455.9	174	3.65
15	483503	5059706	0	21	0	21	9	2009	2009173	39986	jun	1	9.02	8.798	604.7	504.2	680.5	0.77	0.51	0.49	0.74	0.479999	2.51	455.9	174	3.85
15	483437	5059525	0	23	0	23	10	2009	2009175	39988	jun	1	9.02	8.798	612.7	685.2	704	0.76	0.53	0.5	0.74	0.43	2.53	455.9	174	4.05
15	483149	5059868	0	25	0	25	11	2009	2009177	39990	jun	1	9.02	8.798	804.7	343	1069.2	0.82	0.47	0.5	0.74	0.55	2.53	455.9	175	4.25
15	483718	5059728	0	26	0	26	12	2009	2009178	39991	jun	1	9.02	8.798	468.7	482.2	496.4	0.83	0.45	0.54	0.74	0.469999	2.56	455.9	174	4.45
15	484027	5059336	0	28	0	28	13	2009	2009180	39993	jun	1	9.02	8.798	336.8	418.3	143.4	0.84	0.47	0.52	0.74	0.46	2.57	455.9	174	4.65
15	483575	5059792	0	30	0	30	14	2009	2009182	39995	jul	1	9.02	8.798	546.2	418.2	652	0.8	0.47	0.51	0.74	0.509999	2.52	455.9	174	4.85
15	483229	5059378	0	36	0	36	15	2009	2009188	40001	jul	1	9.02	8.798	550.9	646	909.6	0.84	0.48	0.55	0.74	0.449999	2.61	455.9	174	5.05
15	483652	5059583	0	38	0	38	16	2009	2009190	40003	jul	1	9.02	8.798	541.4	627.2	501.7	0.79	0.49	0.52	0.74	0.419999	2.54	455.9	174	5.25
15	483320	5059656	0	40	0	40	17	2009	2009192	40005	jul	1	9.02	8.798	697.3	554.4	841.6	0.76	0.52	0.48	0.74	0.479999	2.5	455.9	175	5.45
15	483647	5059784	0	43	0	43	18	2009	2009195	40008	jul	1	9.02	8.798	502.5	426.2	586.3	0.82	0.46	0.52	0.74	0.509999	2.54	455.9	174	5.65
15	483143	5059590	0	45	0	45	19	2009	2009197	40010	jul	1	9.02	8.798	658	621.1	1003.8	0.81	0.49	0.53	0.74	0.46	2.57	455.9	175	5.85
15	483139	5059370	0	50	0	50	20	2009	2009202	40015	jul	1	9.02	8.798	533.7	643	1000	0.86	0.46	0.57	0.74	0.46	2.63	455.9	174	6.05
15	483414	5059665	0	54	0	54	21	2009	2009206	40019	jul	1	9.02	8.798	667	545.3	752.7	0.75	0.52	0.47	0.74	0.469999	2.48	455.9	175	6.25
15	483354	5059341	0	56	0	56	22	2009	2009208	40021	jul	1	9.02	8.798	531	596.6	788.8	0.81	0.5	0.52	0.74	0.46	2.57	455.9	174	6.45
15	483118	5059442	0	61	0	61	23	2009	2009213	40026	aug	1	9.02	8.798	570.8	714.9	1018.4	0.84	0.47	0.56	0.74	0.439999	2.61	455.9	175	6.65
15	483523	5059660	0	64	0	64	24	2009	2009216	40029	aug	1	9.02	8.798	601.4	550.2	646.6	0.77	0.51	0.49	0.74	0.46	2.51	455.9	174	6.85
15	483403	5059664	0	69	0	69	25	2009	2009221	40034	aug	1	9.02	8.798	670.4	546.3	763	0.75	0.52	0.47	0.74	0.469999	2.48	455.9	175	7.05
15	483269	5059484	1	74	0	74	26	2009	2009226	40039	aug	1	9.02	8.798	615.8	726.5	868.4	0.81	0.5	0.54	0.74	0.419999	2.59	455.9	175	7.25
16	475891	5042125	0	1	0	1	1	2009	2009153	39966	jun	9	0.068	0.39	168.9	7.5	8.6	0.88	0.45	0.47	0.74	0.8	2.54	455.9	172	3
16	476035	5042053	0	2	0	2	2	2009	2009153	39966	jun	4	0.018	0.069	61.3	3.8	160.7	1	0.29	0.21	0.4	0.769999	1.9	455.9	172	3.2
16	475768	5041982	0	2	0	2	3	2009	2009155	39968	jun	1	0.188	0.388	81.9	167.4	88.3	0.87	0.47	0.48	0.74	0.529999	2.56	455.9	172	3.4
16	475865	5042092	0	2	0	2	4	2009	2009155	39968	jun	1	0.188	0.388	63.1	43.4	13.6	0.88	0.45	0.47	0.74	0.569999	2.54	455.9	172	3.6
16	476017	5042097	0	4	0	4	5	2009	2009157	39970	jun	9	0.068	0.39	142.9	17.2	134.9	0.68	0.41	0.28	0.42	0.81	1.79	455.9	172	3.8
16	475938	5042056	0	6	0	6	6	2009	2009159	39972	jun	1	0.188	0.388	89.5	50.4	64.9	0.88	0.44	0.48	0.74	0.569999	2.54	455.9	172	4
16	475949	5042160	0	10	0	10	7	2009	2009163	39976	jun	1	0.126	0.245	58.2	39.5	69.9	0.87	0.45	0.48	0.74	0.579999	2.54	455.9	172	4.2
16	475975	5042129	0	10	0	10	8	2009	2009163	39976	jun	9	0.068	0.39	162	31.2	92.3	0.88	0.44	0.48	0.74	0.569999	2.54	455.9	172	4.4
16	476125	5042148	0	11	0	11	9	2009	2009164	39977	jun	4	0.006	0.037	22	10.2	243.5	1	0.28	0.22	0.4	0.769999	1.9	455.9	172	4.6
16	475945	5042146	0	13	0	13	10	2009	2009166	39979	jun	1	0.126	0.245	54	25.3	64.7	0.88	0.44	0.48	0.74	0.579999	2.54	455.9	172	4.8
16	475949	5042160	0	15	0	15	11	2009	2009168	39981	jun	1	0.126	0.245	58.2	39.5	69.9	0.87	0.45	0.48	0.74	0.579999	2.54	455.9	172	5
16	475903	5041981	0	16	0	16	12	2009	2009169	39982	jun	1	0.188	0.388	120	97.5	44.5	0.87	0.46	0.48	0.74	0.55	2.55	455.9	172	5.2
16	475960	5042129	0	19	0	19	13	2009	2009172	39985	jun	9	0.068	0.39	163.5	21.7	77.5	0.88	0.44	0.48	0.74	0.579999	2.54	455.9	172	5.4
16	475934	5042141	0	21	0	21	14	2009	2009174	39987	jun	9	0.068	0.39	163.3	16.4	53.3	0.88	0.45	0.47	0.74	0.579999	2.54	455.9	172	5.6
16	475856	5041929	0	24	0	24	15	2009	2009177	39990	jun	1	0.188	0.388	113.8	146.3	8.1	0.88	0.46	0.49	0.74	0.699999	2.57	455.9	172	5.8
16	476087	5042202	0	27	0	27	16	2009	2009180	39993	jun	3	0.012	0.057	51.7	40.9	210.9	0.99	0.29	0.22	0.4	0.75	1.9	455.9	172	6
16	475820	5042054	0	35	0	35	17	2009	2009188	40001	jul	1	0.188	0.388	71.9	85.8	50.7	0.87	0.46	0.47	0.74	0.56	2.54	455.9	172	6.2
16	475947	5042005	0	36	0	36	18	2009	2009189	40002	jul	1	0.188	0.388	120.4	55.1	83.2	0.88	0.44	0.48	0.74	0.569999	2.54	455.9	172	6.4
16	476163	5042327	0	42	0	42	19	2009	2009195	40008	jul	4	0.011	0.059	41.9	69.5	294.3	0.99	0.28	0.23	0.4	0.759999	1.9	455.9	172	6.6
16	475927	5042179	0	43	0	43	20	2009	2009196	40009	jul	1	0.126	0.245	53.9	52.4	49.6	0.87	0.45	0.48	0.74	0.56	2.54	455.9	172	6.8
16	475950	5041996	0	45	0	45	21	2009	2009198	40011	jul	1	0.188	0.388	124.9	50.9	87.9	0.88	0.44	0.48	0.74	0.569999	2.54	455.9	172	7
16	476171	5041796	0	48	0	48	22	2009	2009201	40014	jul	2	0.156	0.318	304.4	176.6	46.3	0.88	0.43	0.52	0.74	0.73	2.57	455.9	172	7.2
16	475974	5042091	0	49	0	49	23	2009	2009202	40015	jul	1	0.188	0.388	75.5	2.5	93.7	0.88	0.44	0.48	0.74	0.8	2.54	455.9	172	7.4
16	476160	5042282	0	51	0	51	24	2009	2009204	40017	jul	3	0.012	0.057	39.5	36.4	289.3	0.99	0.28	0.23	0.4	0.769999	1.9	455.9	172	7.6
16	475918	5042183	0	54	0	54	25	2009	2009207	40020	jul	1	0.126	0.245	51.3	54.6	40.9	0.87	0.45	0.48	0.74	0.56	2.54	455.9	172	7.8
16	475979	5042315	0	63	0	63	26	2009	2009216	40029	aug	1	0.126	0.245	119.3	195.2	110	0.86	0.46	0.49	0.74	0.529999	2.55	455.9	172	8
16	475800	5041694	0	66	0	66	27	2009	2009219	40032	aug	1	0.188	0.388	109.3	127.3	27.6	0.88	0.46	0.49	0.74	0.54	2.57	455.9	172	8.2
16	476155	5042078	0	69	0	69	28	2009	2009222	40035	aug	2	0.156	0.318	216.9	63.4	250.4	0.31	0.21	0.38	0.55	0.75	1.45	455.9	172	8.4
16	476037	5042095	0	70	0	70	29	2009	2009223	40036	aug	9	0.068	0.39	134.6	12.5	155	0.68	0.41	0.28	0.42	0.81	1.79	455.9	172	8.6
16	475973	5042045	0	82	0	82	30	2009	2009235	40048	aug	1	0.188	0.388	100.9	43.6	101.3	0.88	0.44	0.48	0.74	0.579999	2.54	455.9	172	8.8
17	465815	5031007	0	1	0	1	1	2009	2009153	39966	jun	9	0.008	0.06	59.9	0.5	115.2	0.31	0.24	0.33	0.55	0.81	1.43	455.9	171	2.68
17	465934	5030990	0	3	0	3	2	2009	2009156	39969	jun	2	0.491	0.69	169.4	118.5	235.2	0.29	0.27	0.32	0.55	0.759999	1.43	455.9	171	2.88
17	466081	5031002	0	4	0	4	3	2009	2009157	39970	jun	2	0.491	0.69	126.6	263.2	380.9	0.29	0.27	0.34	0.55	0.73	1.45	455.9	171	3.08
17	465989	5030973	0	7	0	7	4	2009	2009160	39973	jun	2	0.491	0.69	160.5	175.9	291.9	0.28	0.27	0.33	0.55	0.75	1.43	455.9	171	3.28
17	465840	5031015	0	13	0	13	5	2009	2009166	39979	jun	9	0.008	0.06	75.9	21.8	139.6	0.31	0.24	0.33	0.55	0.81	1.43	455.9	171	3.48
17	465857	5030966	0	15	0	15	6	2009	2009168	39981	jun	2	0.491	0.69	215.3	55.1	164.1	0.3	0.26	0.32	0.55	0.769999	1.43	455.9	171	3.68
17	465869	5031160	0	17	0	17	7	2009	2009170	39983	jun	2	0.491	0.69	147.1	57.7	184.5	0.3	0.26	0.32	0.55	0.769999	1.43	455.9	171	3.88
17	465379	5031071	0	20	0	20	8	2009	2009173	39986	jun	1	9.02	8.798	91.9	350.8	136.7	0.88	0.46	0.52	0.74	0.49	2.6	455.9	171	4.08
17	465859	5030960	0	21	0	21	9	2009	2009174	39987	jun	2	0.491	0.69	217.2	60	167.9	0.29	0.26	0.32	0.55	0.769999	1.42	455.9	171	4.28
17	465782	5031128	0	23	0	23	10	2009	2009176	39989	jun	2	0.491	0.69	190.4	31.3	91.8	0.31	0.25	0.33	0.55	0.779999	1.44	455.9	171	4.48
17	465920	5031251	0	29	0	29	11	2009	2009182	39995	jul	2	0.491	0.69	114.9	114.9	267.9	0.29	0.27	0.31	0.55	0.759999	1.42	455.9	171	4.68
17	465925	5031600	0	35	0	35	12	2009	2009188	40001	jul	2	0.491	0.69	130.6	145.9	339.8	0.3	0.27	0.32	0.55	0.759999	1.44	455.9	171	4.88
17	465880	5031185	0	37	0	37	13	2009	2009190	40003	jul	2	0.491	0.69	138.2	70.4	204.4	0.3	0.26	0.32	0.55	0.769999	1.43	455.9	171	5.08
17	465863	5031505	0	39	0	39	14	2009	2009192	40005	jul	2	0.491	0.69	79.7	76.5	381.4	0.28	0.28	0.31	0.55	0.779999	1.42	455.9	171	5.28
17	465902	5031028	0	42	0	42	15	2009	2009195	40008	jul	2	0.491	0.69	165.3	83.5	200.6	1	0.33	0.19	0.4	0.759999	1.92	455.9	171	5.48
17	465883	5031433	0	45	0	45	16	2009	2009198	40011	jul	2	0.491	0.69	96.5	90.7	340	0.3	0.27	0.32	0.55	0.779999	1.44	455.9	171	5.68
17	465844	5031034	0	48	0	48	17	2009	2009201	40014	jul	9	0.008	0.06	86.3	25.4	142.4	0.31	0.25	0.32	0.55	0.81	1.43	455.9	171	5.88
17	466121	5031235	0	54	0	54	18	2009	2009207	40020	jul	1	1.099	1.525	91.1	314.3	447.2	0.87	0.51	0.47	0.74	0.72	2.59	455.9	171	6.08
17	475188	5058369	0	57	0	57	19	2009	2009210	40023	jul	2	0.021	0.068	80.7	309.9	196.7	0.17	0.66	0.52	0.5	0.699999	1.85	455.9	167	6.28
17	465823	5030961	0	62	0	62	20	2009	2009215	40028	aug	4	0.001	0.012	44	30.6	133.7	0.31	0.24	0.34	0.55	0.8	1.44	455.9	171	6.48
17	465865	5031079	0	67	0	67	21	2009	2009220	40033	aug	2	0.491	0.69	166.4	48.1	165.5	1	0.33	0.19	0.4	0.769999	1.92	455.9	171	6.68
17	465588	5031240	0	69	0	69	22	2009	2009222	40035	aug	1	9.02	8.798	187.4	217.1	28.9	0.87	0.48	0.48	0.74	0.529999	2.57	455.9	171	6.88
17	465894	5031051	0	71	0	71	23	2009	2009224	40037	aug	2	0.491	0.69	159.8	75.1	192.9	1	0.33	0.19	0.4	0.769999	1.92	455.9	171	7.08
17	465956	5031116	0	74	0	74	24	2009	2009227	40040	aug	4	0.005	0.029	121.8	141.4	260.4	0.3	0.26	0.33	0.55	0.73	1.44	455.9	171	7.28
17	465859	5031373	0	82	0	82	25	2009	2009235	40048	aug	2	0.491	0.69	91.6	62.5	279.5	0.29	0.27	0.31	0.55	0.779999	1.42	455.9	171	7.48
18	468038	5041184	0	1	0	1	1	2009	2009153	39966	jun	9	0.068	0.04	189.5	2.5	603.4	0.31	0.2	0.37	0.55	0.85	1.43	455.9	170	2.1
18	467826	5041212	0	3	0	3	2	2009	2009156	39969	jun	9	0.068	0.04	214.4	26.4	698.6	0.31	0.21	0.36	0.55	0.62	1.43	455.9	170	2.3
18	467154	5041153	0	4	0	4	3	2009	2009157	39970	jun	1	1.273	1.108	79.3	18.1	37.2	0.88	0.48	0.44	0.74	0.579999	2.54	455.9	170	2.5
18	467822	5041100	0	6	0	6	4	2009	2009159	39972	jun	2	2.812	4.405	96.3	85.6	670.9	0.3	0.23	0.36	0.55	0.8	1.44	455.9	170	2.7
18	467727	5041387	0	7	0	7	5	2009	2009160	39973	jun	1	1.375	0.839	183.9	202.5	656	0.87	0.45	0.51	0.74	0.56	2.57	455.9	170	2.9
18	467426	5041228	0	9	0	9	6	2009	2009162	39975	jun	3	0.055	0.152	150.5	47.1	318.7	0.88	0.46	0.46	0.74	0.81	2.54	455.9	170	3.1
18	467661	5041053	0	10	0	10	7	2009	2009163	39976	jun	4	0.005	0.036	99.4	130.7	505.7	0.31	0.23	0.36	0.55	0.75	1.45	455.9	170	3.3
18	468143	5041417	0	11	0	11	8	2009	2009164	39977	jun	2	0.43	0.767	162	98.1	615	0.29	0.2	0.38	0.55	0.8	1.42	455.9	170	3.5
18	467610	5041118	0	13	0	13	9	2009	2009166	39979	jun	2	2.812	4.405	117.3	65.1	465.5	0.31	0.23	0.35	0.55	0.8	1.44	455.9	170	3.7
18	467622	5041129	0	15	0	15	10	2009	2009168	39981	jun	2	2.812	4.405	108.1	54.2	479.7	0.31	0.22	0.35	0.55	0.8	1.43	455.9	170	3.9
18	467623	5041090	0	17	0	17	11	2009	2009170	39983	jun	2	2.812	4.405	126.5	93.2	472.6	0.31	0.23	0.36	0.55	0.769999	1.45	455.9	170	4.1
18	467677	5041294	0	19	0	19	12	2009	2009172	39985	jun	2	0.024	0.065	110.3	110.1	577.8	0.31	0.22	0.37	0.55	0.779999	1.45	455.9	170	4.3
18	467826	5041121	0	21	0	21	13	2009	2009174	39987	jun	1	0.012	0.051	101.1	64.6	677.9	0.31	0.22	0.36	0.55	0.61	1.44	455.9	170	4.5
18	467751	5041211	0	23	0	23	14	2009	2009176	39989	jun	9	0.068	0.04	232.9	26.2	626.8	0.88	0.44	0.48	0.74	0.839999	2.54	455.9	170	4.7
18	467786	5041469	0	27	0	27	15	2009	2009180	39993	jun	1	1.375	0.839	235.8	241.2	708.6	0.84	0.47	0.49	0.74	0.569999	2.54	455.9	170	4.9
18	467985	5041325	0	29	0	29	16	2009	2009182	39995	jul	2	0.43	0.767	129.7	2.4	701.3	0.88	0.42	0.5	0.74	0.829999	2.54	455.9	170	5.1
18	467849	5041284	0	35	0	35	17	2009	2009188	40001	jul	1	1.375	0.839	118.5	98.1	741.6	0.87	0.44	0.49	0.74	0.61	2.54	455.9	170	5.3
18	467991	5041506	0	36	0	36	18	2009	2009189	40002	jul	1	1.375	0.839	205.8	77.7	789.7	0.86	0.44	0.5	0.74	0.62	2.54	455.9	170	5.5
18	467715	5041032	0	37	0	37	19	2009	2009190	40003	jul	4	0.005	0.036	86.2	152.3	558.3	0.31	0.23	0.37	0.55	0.759999	1.46	455.9	170	5.7
18	467945	5041688	0	38	0	38	20	2009	2009191	40004	jul	1	1.375	0.839	291.3	184.3	822.9	0.87	0.42	0.52	0.74	0.589999	2.55	455.9	174	5.9
18	467620	5041101	0	42	0	42	21	2009	2009195	40008	jul	2	2.812	4.405	122.1	82.2	471.6	0.31	0.23	0.36	0.55	0.769999	1.45	455.9	170	6.1
18	467949	5041336	0	42	0	42	22	2009	2009195	40008	jul	1	1.375	0.839	132.1	34.5	738.7	0.88	0.42	0.5	0.74	0.829999	2.54	455.9	170	6.3
18	468022	5041623	0	45	0	45	23	2009	2009198	40011	jul	1	1.375	0.839	244.4	96.4	825.4	0.88	0.41	0.52	0.74	0.81	2.55	455.9	170	6.5
18	467651	5041148	0	45	0	45	24	2009	2009198	40011	jul	2	2.812	4.405	89.6	35.6	512.6	0.31	0.22	0.35	0.55	0.81	1.43	455.9	170	6.7
18	468027	5041264	0	47	0	47	25	2009	2009200	40013	jul	2	0.43	0.767	123.7	68.4	638.7	0.29	0.22	0.36	0.55	0.8	1.42	455.9	170	6.9
18	467703	5041126	0	48	0	48	26	2009	2009201	40014	jul	1	0.012	0.051	92.4	58.2	558	0.88	0.44	0.48	0.74	0.61	2.54	455.9	170	7.1
18	468299	5041574	0	53	0	53	27	2009	2009206	40019	jul	2	0.43	0.767	183.3	182.3	546.8	0.88	0.4	0.55	0.74	0.56	2.57	455.9	174	7.3
18	467766	5041125	0	56	0	56	28	2009	2009209	40022	jul	1	0.012	0.051	101.7	59.9	619.5	0.88	0.44	0.48	0.74	0.61	2.54	455.9	170	7.5
18	468027	5041264	0	57	0	57	29	2009	2009210	40023	jul	2	0.43	0.767	123.7	68.4	638.7	0.29	0.22	0.36	0.55	0.8	1.42	455.9	170	7.7
18	468234	5041186	0	60	0	60	30	2009	2009213	40026	aug	9	0.068	0.04	213.6	0.3	417.6	0.88	0.42	0.5	0.74	0.62	2.54	455.9	174	7.9
18	468065	5041492	0	64	0	64	31	2009	2009217	40030	aug	2	0.43	0.767	220.2	5.4	722.9	0.31	0.19	0.38	0.55	0.829999	1.43	455.9	170	8.1
18	467829	5041233	0	66	0	66	32	2009	2009219	40032	aug	1	1.375	0.839	101.4	47.3	707.7	0.31	0.21	0.36	0.55	0.62	1.43	455.9	170	8.3
18	467943	5041391	0	68	0	68	33	2009	2009221	40034	aug	1	1.375	0.839	162.1	66.1	768.3	0.87	0.43	0.5	0.74	0.62	2.54	455.9	170	8.5
18	468144	5041563	0	71	0	71	34	2009	2009224	40037	aug	2	0.43	0.767	225	38.7	701.7	0.31	0.18	0.39	0.55	0.819999	1.43	455.9	170	8.7
18	468228	5041464	0	74	0	74	35	2009	2009227	40040	aug	2	0.43	0.767	139.3	153.8	585.4	0.3	0.19	0.41	0.55	0.779999	1.45	455.9	174	8.9
18	468176	5041113	0	82	0	82	36	2009	2009235	40048	aug	1	0.628	0.853	116.3	73.3	453.2	0.88	0.43	0.5	0.74	0.6	2.55	455.9	174	9.1
19	466365	5043505	0	1	0	1	1	2009	2009153	39966	jun	2	0.449	0.637	153.7	62.9	28.3	0.3	0.26	0.32	0.55	0.759999	1.43	455.9	176	2.84
19	466230	5043460	0	3	0	3	2	2009	2009156	39969	jun	2	0.449	0.637	114	198.3	136	0.29	0.28	0.32	0.55	0.73	1.44	455.9	176	3.04
19	466142	5043721	0	4	0	4	3	2009	2009157	39970	jun	1	9.02	8.798	412.6	293.9	60	0.86	0.49	0.47	0.74	0.5	2.56	455.9	176	3.24
19	465962	5043718	0	7	0	7	4	2009	2009160	39973	jun	2	0.229	0.417	137.4	295.3	98.1	0.3	0.26	0.36	0.55	0.689999	1.47	455.9	176	3.44
19	466348	5043742	0	9	0	9	5	2009	2009162	39975	jun	2	0.449	0.637	136.6	89	137.4	0.29	0.26	0.32	0.55	0.759999	1.42	455.9	176	3.64
19	466345	5043514	0	10	0	10	6	2009	2009163	39976	jun	2	0.449	0.637	152.9	83	50.1	0.29	0.27	0.32	0.55	0.75	1.43	455.9	176	3.84
19	466236	5043643	0	11	0	11	7	2009	2009164	39977	jun	2	0.449	0.637	117.4	196.6	173.8	0.3	0.26	0.34	0.55	0.73	1.45	455.9	176	4.04
19	466248	5043771	0	13	0	13	8	2009	2009166	39979	jun	1	9.02	8.798	347.6	190.1	158.6	0.3	0.25	0.34	0.55	0.529999	1.44	455.9	176	4.24
19	466380	5043588	0	15	0	15	9	2009	2009168	39981	jun	2	0.449	0.637	186.7	50.3	48.7	0.3	0.25	0.32	0.55	0.769999	1.42	455.9	176	4.44
19	466180	5043342	0	20	0	20	10	2009	2009173	39986	jun	1	9.02	8.798	357.2	251.4	75	0.87	0.5	0.47	0.74	0.519999	2.58	455.9	176	4.64
19	466346	5043549	0	21	0	21	11	2009	2009174	39987	jun	2	0.449	0.637	168.4	82.4	59.9	0.29	0.27	0.32	0.55	0.75	1.43	455.9	176	4.84
19	466152	5043314	0	23	0	23	12	2009	2009176	39989	jun	1	9.02	8.798	356.7	280.2	50	0.88	0.49	0.48	0.74	0.5	2.59	455.9	176	5.04
19	466309	5043548	0	25	0	25	13	2009	2009178	39991	jun	2	0.449	0.637	160.3	119.3	94.6	0.28	0.28	0.31	0.55	0.74	1.42	455.9	176	5.24
19	466047	5043730	0	29	0	29	14	2009	2009182	39995	jul	2	0.229	0.417	101.8	381	32	0.3	0.27	0.36	0.55	0.66	1.48	455.9	176	5.44
19	466366	5043840	0	35	0	35	15	2009	2009188	40001	jul	2	0.449	0.637	95.3	75.2	182.7	0.31	0.24	0.35	0.55	0.769999	1.45	455.9	176	5.64
19	466449	5043907	0	36	0	36	16	2009	2009189	40002	jul	4	0.034	0.118	149.5	4.3	167.4	1	0.3	0.2	0.4	0.769999	1.9	455.9	176	5.84
19	465834	5043695	0	38	0	38	17	2009	2009191	40004	jul	2	0.229	0.417	162.9	166.4	51	0.3	0.26	0.34	0.55	0.529999	1.45	455.9	176	6.04
19	466397	5043529	0	42	0	42	18	2009	2009195	40008	jul	2	0.449	0.637	172.5	31.1	5.2	0.31	0.25	0.33	0.55	0.759999	1.44	455.9	176	6.24
19	465495	5043694	0	45	0	45	19	2009	2009198	40011	jul	2	0.185	0.455	136	41.6	138.4	0.3	0.26	0.32	0.55	0.779999	1.43	455.9	176	6.44
19	466408	5043317	0	47	0	47	20	2009	2009200	40013	jul	2	0.449	0.637	96.7	24.2	81.9	0.31	0.26	0.32	0.55	0.769999	1.44	455.9	176	6.64
19	466193	5043360	0	48	0	48	21	2009	2009201	40014	jul	1	9.02	8.798	360.1	238	88.4	0.3	0.27	0.34	0.55	0.519999	1.46	455.9	176	6.84
19	466391	5043351	0	56	0	56	22	2009	2009209	40022	jul	2	0.449	0.637	109.3	40.3	52.7	0.3	0.26	0.32	0.55	0.769999	1.43	455.9	176	7.04
19	466408	5043317	0	57	0	57	23	2009	2009210	40023	jul	2	0.449	0.637	96.7	24.2	81.9	0.31	0.26	0.32	0.55	0.769999	1.44	455.9	176	7.24
19	466413	5043566	0	60	0	60	24	2009	2009213	40026	aug	2	0.449	0.637	187.6	16.4	9.3	0.31	0.25	0.33	0.55	0.779999	1.44	455.9	176	7.44
19	466432	5043730	0	64	0	64	25	2009	2009217	40030	aug	2	0.449	0.637	164.4	4.5	60	0.29	0.25	0.32	0.55	0.779999	1.41	455.9	176	7.64
19	466361	5043721	0	66	0	66	26	2009	2009219	40032	aug	2	0.449	0.637	146.3	75.1	116.1	0.29	0.26	0.32	0.55	0.769999	1.42	455.9	176	7.84
19	466323	5043717	0	68	0	68	27	2009	2009221	40034	aug	2	0.449	0.637	131.5	112.9	150	0.29	0.26	0.32	0.55	0.759999	1.42	455.9	176	8.04
19	466342	5043436	0	71	0	71	28	2009	2009224	40037	aug	2	0.449	0.637	123.8	86.9	26.4	0.3	0.26	0.33	0.55	0.75	1.44	455.9	176	8.24
19	466166	5043714	0	74	0	74	29	2009	2009227	40040	aug	1	9.02	8.798	397.9	269.6	84.9	0.86	0.49	0.47	0.74	0.5	2.56	455.9	176	8.44
19	465692	5043918	0	80	0	80	30	2009	2009233	40046	aug	5	0.015	0.073	342.8	166.1	191.2	0.3	0.28	0.33	0.55	0.72	1.46	455.9	176	8.64
20	483264	5052494	0	1	0	1	1	2009	2009153	39966	jun	9	0.068	0.04	102.6	3.3	732.5	0.88	0.48	0.44	0.74	0.86	2.54	455.9	161	1.95
20	484179	5051799	0	2	0	2	2	2009	2009155	39968	jun	9	0.068	0.04	214.9	637.1	1710.4	0.88	0.44	0.48	0.74	0.79	2.54	455.9	254	2.15
20	483072	5052192	0	7	0	7	3	2009	2009160	39973	jun	1	0.823	0.738	144.6	225.9	936.2	0.84	0.5	0.45	0.74	0.579999	2.53	455.9	168	2.35
20	483141	5052472	0	10	0	10	4	2009	2009163	39976	jun	1	9.02	8.798	42.4	17.2	693.8	0.88	0.47	0.45	0.74	0.62	2.54	455.9	165	2.55
20	482806	5052395	0	10	0	10	5	2009	2009163	39976	jun	1	9.02	8.798	125.4	57	660.9	0.87	0.48	0.45	0.74	0.62	2.54	455.9	165	2.75
20	482920	5052422	0	13	0	13	6	2009	2009166	39979	jun	1	9.02	8.798	80.1	43.7	678.7	0.88	0.46	0.46	0.74	0.86	2.54	455.9	165	2.95
20	482918	5052446	0	14	0	14	7	2009	2009167	39980	jun	1	9.02	8.798	89.9	66.8	655.1	0.86	0.48	0.45	0.74	0.62	2.53	455.9	165	3.15
20	483016	5052514	0	16	0	16	8	2009	2009169	39982	jun	1	9.02	8.798	80.7	96.9	610.6	0.85	0.49	0.44	0.74	0.61	2.52	455.9	165	3.35
20	483097	5052495	0	17	0	17	9	2009	2009170	39983	jun	1	9.02	8.798	55.5	53.6	655.1	0.86	0.49	0.44	0.74	0.62	2.53	455.9	165	3.55
20	482984	5052508	0	21	0	21	10	2009	2009174	39987	jun	1	9.02	8.798	86.7	101	608.4	0.85	0.49	0.44	0.74	0.61	2.52	455.9	165	3.75
20	482945	5052448	0	25	0	25	11	2009	2009178	39991	jun	1	9.02	8.798	77.1	58.8	660.3	0.86	0.48	0.45	0.74	0.62	2.53	455.9	165	3.95
20	482945	5052512	0	27	0	27	12	2009	2009180	39993	jun	1	9.02	8.798	104.5	118.4	597	0.84	0.49	0.45	0.74	0.6	2.52	455.9	165	4.15
20	482940	5052518	0	29	0	29	13	2009	2009182	39995	jul	1	9.02	8.798	109.5	125.8	590.3	0.84	0.49	0.45	0.74	0.579999	2.52	455.9	165	4.35
20	482843	5052542	0	35	0	35	14	2009	2009188	40001	jul	1	9.02	8.798	166.9	183.5	543.2	0.84	0.5	0.44	0.74	0.569999	2.52	455.9	165	4.55
20	483266	5052516	0	36	0	36	15	2009	2009189	40002	jul	1	9.02	8.798	66.9	16.8	715.1	0.88	0.48	0.44	0.74	0.629999	2.54	455.9	161	4.75
20	483118	5052550	0	37	0	37	16	2009	2009190	40003	jul	1	9.02	8.798	88.1	98.4	613.4	0.86	0.49	0.44	0.74	0.61	2.53	455.9	165	4.95
20	482909	5052400	0	41	0	41	17	2009	2009194	40007	jul	1	9.02	8.798	78.9	27.2	696.9	0.88	0.46	0.46	0.74	0.629999	2.54	455.9	165	5.15
20	483003	5052478	0	42	0	42	18	2009	2009195	40008	jul	1	9.02	8.798	64.6	66.6	642	0.87	0.47	0.46	0.74	0.61	2.54	455.9	165	5.35
20	483076	5052560	0	44	0	44	19	2009	2009197	40010	jul	1	9.02	8.798	99.6	121.9	587	0.84	0.51	0.43	0.74	0.6	2.52	455.9	165	5.55
20	483112	5052514	0	45	0	45	20	2009	2009198	40011	jul	1	9.02	8.798	66.2	66.5	643.5	0.86	0.49	0.44	0.74	0.62	2.53	455.9	165	5.75
20	483009	5052447	0	48	0	48	21	2009	2009201	40014	jul	1	9.02	8.798	47.6	35.3	673.6	0.87	0.47	0.46	0.74	0.629999	2.54	455.9	165	5.95
20	483324	5052555	0	50	0	50	22	2009	2009203	40016	jul	1	9.02	8.798	62.2	34.1	717.9	0.87	0.5	0.43	0.74	0.629999	2.54	455.9	161	6.15
20	483075	5052351	0	54	0	54	23	2009	2009207	40020	jul	1	0.823	0.738	41.8	76.4	783.6	0.88	0.46	0.47	0.74	0.62	2.55	455.9	165	6.35
20	483208	5052473	0	60	0	60	24	2009	2009213	40026	aug	9	0.068	0.04	106.2	4.3	722.6	0.88	0.48	0.45	0.74	0.86	2.55	455.9	165	6.55
20	482854	5052398	0	63	0	63	25	2009	2009216	40029	aug	1	9.02	8.798	104.6	45	684.8	0.88	0.47	0.46	0.74	0.62	2.55	455.9	165	6.75
20	483255	5052486	0	65	0	65	26	2009	2009218	40031	aug	9	0.068	0.04	103.8	7.8	734.5	0.88	0.48	0.45	0.74	0.86	2.55	455.9	165	6.95
20	483171	5052034	0	74	0	74	27	2009	2009227	40040	aug	1	0.823	0.738	216.7	356.5	1114.8	0.85	0.48	0.5	0.74	0.55	2.57	455.9	168	7.15
20	483188	5052555	0	82	0	82	28	2009	2009235	40048	aug	1	9.02	8.798	91	79.6	641.1	0.85	0.5	0.43	0.74	0.61	2.52	455.9	165	7.35
21	467613	5045844	0	1	0	1	1	2009	2009153	39966	jun	9	0.05	0.318	190.7	1	311.3	0.88	0.47	0.45	0.74	0.829999	2.54	455.9	176	2.3
21	467477	5045918	0	3	0	3	2	2009	2009156	39969	jun	1	9.02	8.798	284.8	75.9	420.4	0.87	0.49	0.43	0.74	0.6	2.53	455.9	176	2.5
21	467499	5045933	0	4	0	4	3	2009	2009157	39970	jun	1	9.02	8.798	297.9	90.4	396.1	0.85	0.51	0.43	0.74	0.6	2.53	455.9	176	2.7
21	467837	5045677	0	7	0	7	4	2009	2009160	39973	jun	4	0.002	0.022	78.9	166	280.3	0.88	0.46	0.48	0.74	0.73	2.56	455.9	175	2.9
21	467323	5045802	0	9	0	9	5	2009	2009162	39975	jun	2	0.008	0.036	49.7	36.8	597.1	0.31	0.26	0.31	0.55	0.839999	1.43	455.9	175	3.1
21	467852	5045727	0	10	0	10	6	2009	2009163	39976	jun	1	9.02	8.798	390.7	115.8	228.4	0.87	0.48	0.46	0.74	0.579999	2.55	455.9	176	3.3
21	467672	5045571	0	11	0	11	7	2009	2009164	39977	jun	1	9.02	8.798	304	273.5	453.3	0.86	0.48	0.48	0.74	0.55	2.56	455.9	175	3.5
21	467784	5045810	0	13	0	13	8	2009	2009166	39979	jun	1	9.02	8.798	389	33.5	195.5	0.88	0.47	0.46	0.74	0.6	2.55	455.9	176	3.7
21	467823	5045576	0	15	0	15	9	2009	2009168	39981	jun	4	0.008	0.038	67.5	233.6	379.2	0.88	0.46	0.49	0.74	0.709999	2.57	455.9	175	3.9
21	467897	5045640	0	17	0	17	10	2009	2009170	39983	jun	1	9.02	8.798	381.7	160.3	294.5	0.88	0.47	0.48	0.74	0.569999	2.57	455.9	174	4.1
21	467891	5045758	0	20	0	20	11	2009	2009173	39986	jun	1	9.02	8.798	390.1	84.5	184.9	0.86	0.48	0.45	0.74	0.589999	2.53	455.9	174	4.3
21	467936	5045569	0	21	0	21	12	2009	2009174	39987	jun	1	9.02	8.798	333.6	120.5	356.8	0.87	0.47	0.48	0.74	0.589999	2.56	455.9	174	4.5
21	467944	5045655	0	23	0	23	13	2009	2009176	39989	jun	1	9.02	8.798	369.8	113.5	270.6	0.3	0.25	0.34	0.55	0.779999	1.44	455.9	174	4.7
21	468032	5045723	0	25	0	25	14	2009	2009178	39991	jun	1	9.02	8.798	355.2	26.3	199.9	0.31	0.25	0.33	0.55	0.6	1.44	455.9	174	4.9
21	467524	5045794	0	29	0	29	15	2009	2009182	39995	jul	1	9.02	8.798	281	49.1	413.3	0.88	0.48	0.44	0.74	0.6	2.54	455.9	176	5.1
21	468154	5045736	0	35	0	35	16	2009	2009188	40001	jul	2	0.111	0.25	157.1	95.5	195.4	0.3	0.27	0.32	0.55	0.759999	1.44	455.9	174	5.3
21	467869	5045654	0	38	0	38	17	2009	2009191	40004	jul	1	9.02	8.798	391.7	188.5	289.7	0.87	0.47	0.49	0.74	0.55	2.57	455.9	175	5.5
21	467885	5045744	0	42	0	42	18	2009	2009195	40008	jul	1	9.02	8.798	390.8	98.5	200.2	0.86	0.48	0.45	0.74	0.569999	2.53	455.9	176	5.7
21	467907	5045800	0	45	0	45	19	2009	2009198	40011	jul	1	9.02	8.798	388.7	42.3	140	0.88	0.47	0.45	0.74	0.589999	2.54	455.9	174	5.9
21	467437	5045765	0	47	0	47	20	2009	2009200	40013	jul	1	9.02	8.798	228.2	76.2	504.2	0.86	0.5	0.44	0.74	0.61	2.54	455.9	175	6.1
21	467591	5045832	0	48	0	48	21	2009	2009201	40014	jul	9	0.05	0.318	184.5	12.6	336.3	0.88	0.48	0.45	0.74	0.61	2.55	455.9	176	6.3
21	467942	5045776	0	56	0	56	22	2009	2009209	40022	jul	1	9.02	8.798	383.1	66	151.7	0.86	0.49	0.45	0.74	0.579999	2.54	455.9	174	6.5
21	467432	5045765	0	57	0	57	23	2009	2009210	40023	jul	1	9.02	8.798	226.2	76.1	508.7	0.86	0.5	0.44	0.74	0.61	2.54	455.9	175	6.7
21	467919	5045841	0	60	0	60	24	2009	2009213	40026	aug	9	0.05	0.318	156.1	1.2	97.5	0.88	0.47	0.45	0.74	0.6	2.54	455.9	174	6.9
21	467829	5045844	0	64	0	64	25	2009	2009217	40030	aug	9	0.05	0.318	200.3	1	140.4	0.88	0.47	0.46	0.74	0.6	2.55	455.9	176	7.1
21	469854	5044469	0	66	0	66	26	2009	2009219	40032	aug	2	1.003	1.734	275.2	559.6	334	0.31	0.23	0.44	0.55	0.43	1.53	455.9	174	7.3
21	467815	5045751	0	68	0	68	27	2009	2009221	40034	aug	1	9.02	8.798	388.6	92.2	224.9	0.87	0.48	0.46	0.74	0.579999	2.55	455.9	176	7.5
21	467792	5045745	0	71	0	71	28	2009	2009224	40037	aug	1	9.02	8.798	388.4	98.4	242	0.86	0.48	0.45	0.74	0.579999	2.53	455.9	176	7.7
21	467918	5045736	0	74	0	74	29	2009	2009227	40040	aug	1	9.02	8.798	385.3	106.2	196.3	0.86	0.48	0.45	0.74	0.569999	2.53	455.9	174	7.9
21	467832	5045738	0	80	0	80	30	2009	2009233	40046	aug	1	9.02	8.798	389.4	105	227.4	0.87	0.48	0.46	0.74	0.579999	2.55	455.9	176	8.1
23	476224	5051608	0	1	0	1	1	2009	2009154	39967	jun	9	0.067	0.346	187.6	15.2	909	0.88	0.46	0.46	0.74	0.87	2.54	455.9	174	3
23	476257	5051593	0	2	0	2	2	2009	2009155	39968	jun	1	9.02	8.798	326.2	51.2	886.8	0.88	0.46	0.46	0.74	0.629999	2.54	455.9	174	3.2
23	476284	5051540	0	3	0	3	3	2009	2009157	39970	jun	1	9.02	8.798	316	100.8	829.4	0.86	0.47	0.46	0.74	0.62	2.53	455.9	174	3.4
23	476262	5051560	0	6	0	6	4	2009	2009160	39973	jun	1	9.02	8.798	326.7	72	853.5	0.86	0.47	0.46	0.74	0.629999	2.53	455.9	174	3.6
23	476408	5051906	0	8	0	8	5	2009	2009162	39975	jun	1	4.452	1.646	291.8	63.1	1179	0.87	0.44	0.49	0.74	0.66	2.54	455.9	174	3.8
23	476357	5051354	0	9	0	9	6	2009	2009163	39976	jun	1	9.02	8.798	291.8	208.2	633.6	0.84	0.49	0.46	0.74	0.56	2.53	455.9	176	4
23	476532	5051654	0	10	0	10	7	2009	2009164	39977	jun	1	4.452	1.646	225.8	115	926.8	0.84	0.49	0.45	0.74	0.62	2.52	455.9	174	4.2
23	476087	5051386	0	12	0	12	8	2009	2009166	39979	jun	2	0.02	0.062	59.1	36.8	751.2	0.31	0.25	0.33	0.55	0.829999	1.44	455.9	176	4.4
23	476045	5051415	0	13	0	13	9	2009	2009167	39980	jun	9	0.007	0.046	192.9	3.7	797.1	0.88	0.48	0.45	0.74	0.639999	2.55	455.9	176	4.6
23	476107	5051458	0	14	0	14	10	2009	2009168	39981	jun	1	9.02	8.798	426.2	10.5	806.4	0.87	0.48	0.45	0.74	0.639999	2.54	455.9	174	4.8
23	476280	5051244	0	15	0	15	11	2009	2009169	39982	jun	1	9.02	8.798	355.2	264.6	543.5	0.87	0.47	0.5	0.74	0.74	2.58	455.9	176	5
23	476175	5051566	0	17	0	17	12	2009	2009171	39984	jun	1	9.02	8.798	376.8	6.7	882.2	0.88	0.47	0.45	0.74	0.649999	2.54	455.9	174	5.2
23	476511	5051679	0	19	0	19	13	2009	2009173	39986	jun	1	4.452	1.646	235.7	112	950.8	0.86	0.47	0.46	0.74	0.629999	2.53	455.9	174	5.4
23	476280	5051313	0	21	0	21	14	2009	2009175	39988	jun	1	9.02	8.798	343.5	214	609.6	0.87	0.47	0.49	0.74	0.56	2.57	455.9	176	5.6
23	476190	5051391	0	23	0	23	15	2009	2009177	39990	jun	1	9.02	8.798	385.6	95	712.2	0.87	0.47	0.46	0.74	0.61	2.54	455.9	176	5.8
23	476227	5051460	0	24	0	24	16	2009	2009178	39991	jun	1	9.02	8.798	355.8	75.2	765.5	0.87	0.47	0.46	0.74	0.629999	2.54	455.9	174	6
23	476105	5051611	0	29	0	29	17	2009	2009183	39996	jul	1	9.02	8.798	413	89.9	948.1	0.86	0.49	0.45	0.74	0.62	2.54	455.9	174	6.2
23	476130	5051525	0	34	0	34	18	2009	2009188	40001	jul	1	9.02	8.798	405.9	40.1	858.9	0.86	0.49	0.44	0.74	0.639999	2.53	455.9	174	6.4
23	476163	5051343	0	35	0	35	19	2009	2009189	40002	jul	1	9.02	8.798	408.5	114.3	678.6	0.87	0.47	0.46	0.74	0.6	2.54	455.9	176	6.6
23	476288	5051465	0	36	0	36	20	2009	2009190	40003	jul	1	9.02	8.798	319.9	124.4	755.2	0.85	0.48	0.46	0.74	0.61	2.53	455.9	174	6.8
23	476255	5051395	0	40	0	40	21	2009	2009194	40007	jul	1	9.02	8.798	346.7	139.9	695.3	0.86	0.48	0.46	0.74	0.589999	2.54	455.9	176	7
23	476070	5051261	0	41	0	41	22	2009	2009195	40008	jul	2	0.02	0.062	81	151.8	653.9	0.3	0.26	0.34	0.55	0.779999	1.45	455.9	176	7.2
23	476083	5051340	0	44	0	44	23	2009	2009198	40011	jul	2	0.02	0.062	77.2	78.9	713.2	0.3	0.26	0.33	0.55	0.81	1.44	455.9	176	7.4
23	476238	5051382	0	47	0	47	24	2009	2009201	40014	jul	1	9.02	8.798	358.4	136.3	687.8	0.86	0.48	0.46	0.74	0.6	2.54	455.9	176	7.6
23	476253	5051613	0	48	0	48	25	2009	2009202	40015	jul	9	0.067	0.346	192.3	37.3	907.2	0.88	0.46	0.46	0.74	0.639999	2.54	455.9	174	7.8
23	476189	5051242	0	54	0	54	26	2009	2009208	40021	jul	1	9.02	8.798	410	211.1	576.3	0.87	0.48	0.48	0.74	0.569999	2.57	455.9	176	8
23	476302	5051778	0	59	0	59	27	2009	2009213	40026	aug	1	9.02	8.798	291.5	7.5	1061.2	0.88	0.45	0.48	0.74	0.879999	2.55	455.9	174	8.2
23	476255	5051576	0	62	0	62	28	2009	2009216	40029	aug	1	9.02	8.798	329.1	58.3	870.7	0.88	0.46	0.47	0.74	0.629999	2.55	455.9	174	8.4
23	476130	5051539	0	64	0	64	29	2009	2009218	40031	aug	1	9.02	8.798	404.7	44.1	871.9	0.86	0.49	0.44	0.74	0.639999	2.53	455.9	174	8.6
23	476476	5051377	0	73	0	73	30	2009	2009227	40040	aug	1	9.02	8.798	219.1	100.6	648.1	0.86	0.49	0.45	0.74	0.6	2.54	455.9	176	8.8
24	476349	5051935	0	1	0	1	1	2009	2009155	39968	jun	1	9.02	8.798	307.9	2.6	1212.2	0.88	0.44	0.48	0.74	0.68	2.54	455.9	174	3.5
24	476147	5051813	0	2	0	2	2	2009	2009157	39970	jun	1	9.02	8.798	382.2	156.6	1126.9	0.84	0.49	0.45	0.74	0.62	2.52	455.9	174	3.7
24	476395	5051845	0	5	0	5	3	2009	2009160	39973	jun	1	4.452	1.646	284.1	79.9	1119	0.86	0.45	0.48	0.74	0.649999	2.53	455.9	174	3.9
24	476305	5051592	0	7	0	7	4	2009	2009162	39975	jun	1	9.02	8.798	298.5	91.9	876.8	0.87	0.46	0.47	0.74	0.62	2.54	455.9	174	4.1
24	476989	5049593	0	8	0	8	5	2009	2009163	39976	jun	1	9.02	8.798	197.9	374.1	1182.4	0.82	0.51	0.47	0.74	0.579999	2.54	455.9	176	4.3
24	476318	5051728	0	11	0	11	6	2009	2009166	39979	jun	9	0.067	0.346	169.3	21.2	1009.5	0.88	0.45	0.47	0.74	0.87	2.54	455.9	174	4.5
24	476278	5051803	0	12	0	12	7	2009	2009167	39980	jun	1	9.02	8.798	311.3	27.7	1089.4	0.88	0.45	0.48	0.74	0.66	2.55	455.9	174	4.7
24	476307	5051987	0	13	0	13	8	2009	2009168	39981	jun	1	9.02	8.798	306.1	62	1268	0.86	0.45	0.48	0.74	0.67	2.53	455.9	174	4.9
24	476349	5051835	0	14	0	14	9	2009	2009169	39982	jun	9	0.067	0.346	180.6	41	1112.5	0.88	0.45	0.48	0.74	0.87	2.55	455.9	174	5.1
24	476340	5051878	0	16	0	16	10	2009	2009171	39984	jun	1	9.02	8.798	298.1	15.8	1156.2	0.88	0.44	0.49	0.74	0.879999	2.55	455.9	174	5.3
24	476242	5052526	0	18	0	18	11	2009	2009173	39986	jun	1	9.02	8.798	135.2	61.9	1810.8	0.87	0.48	0.45	0.74	0.699999	2.54	455.9	176	5.5
24	476323	5052246	0	20	0	20	12	2009	2009175	39988	jun	2	0.064	0.176	389	70.2	1524.2	0.31	0.23	0.36	0.55	0.879999	1.45	455.9	174	5.7
24	476337	5052286	0	22	0	22	13	2009	2009177	39990	jun	2	0.064	0.176	415.8	45.2	1563.1	0.3	0.23	0.34	0.55	0.879999	1.42	455.9	174	5.9
24	476221	5052481	0	23	0	23	14	2009	2009178	39991	jun	1	9.02	8.798	158.1	96.6	1768.7	0.87	0.47	0.47	0.74	0.689999	2.55	455.9	176	6.1
24	476335	5052363	0	28	0	28	15	2009	2009183	39996	jul	2	0.064	0.176	448.1	24.8	1640	0.88	0.45	0.47	0.74	0.889999	2.54	455.9	174	6.3
24	476229	5052461	0	33	0	33	16	2009	2009188	40001	jul	1	9.02	8.798	167.8	95.7	1747.9	0.87	0.47	0.47	0.74	0.689999	2.55	455.9	176	6.5
24	476222	5052379	0	34	0	34	17	2009	2009189	40002	jul	1	9.02	8.798	192.2	128.3	1667.5	0.31	0.24	0.36	0.55	0.68	1.46	455.9	174	6.7
24	476319	5052326	0	35	0	35	18	2009	2009190	40003	jul	2	0.064	0.176	430.4	50.8	1604.3	0.3	0.24	0.34	0.55	0.879999	1.43	455.9	174	6.9
24	476301	5052316	0	39	0	39	19	2009	2009194	40007	jul	2	0.064	0.176	418.2	71	1595.9	0.3	0.24	0.34	0.55	0.879999	1.43	455.9	174	7.1
24	476269	5052353	0	40	0	40	20	2009	2009195	40008	jul	2	0.064	0.176	427	90.9	1635.9	0.3	0.24	0.34	0.55	0.879999	1.43	455.9	174	7.3
24	476330	5052299	0	43	0	43	21	2009	2009198	40011	jul	2	0.064	0.176	420	48.2	1576.5	0.31	0.23	0.35	0.55	0.879999	1.44	455.9	174	7.5
24	476420	5052078	0	46	0	46	22	2009	2009201	40014	jul	9	0.067	0.346	117.9	13	1350.2	0.88	0.44	0.49	0.74	0.689999	2.55	455.9	174	7.7
24	476314	5052328	0	47	0	47	23	2009	2009202	40015	jul	2	0.064	0.176	429.6	55.1	1606.7	0.3	0.24	0.34	0.55	0.879999	1.43	455.9	174	7.9
24	476144	5052863	0	49	0	49	24	2009	2009204	40017	jul	1	9.02	8.798	53.9	32.7	2157.6	0.88	0.48	0.44	0.74	0.74	2.54	455.9	176	8.1
24	476273	5051707	0	58	0	58	25	2009	2009213	40026	aug	1	9.02	8.798	308.6	0.4	995.5	0.88	0.45	0.47	0.74	0.66	2.54	455.9	174	8.3
24	476239	5052310	0	61	0	61	26	2009	2009216	40029	aug	1	9.02	8.798	217.4	132	1596.8	0.88	0.46	0.49	0.74	0.66	2.57	455.9	174	8.5
24	476240	5052386	0	63	0	63	27	2009	2009218	40031	aug	1	9.02	8.798	186.4	109	1672.1	0.31	0.24	0.36	0.55	0.68	1.46	455.9	174	8.7
24	476258	5052477	0	67	0	67	28	2009	2009222	40035	aug	1	9.02	8.798	158	63.1	1760.4	0.87	0.47	0.47	0.74	0.709999	2.55	455.9	176	8.9
24	476455	5052228	0	72	0	72	29	2009	2009227	40040	aug	2	0.064	0.176	432.6	53.1	1499.2	0.29	0.23	0.34	0.55	0.879999	1.41	455.9	174	9.1
24	476226	5052009	0	78	0	78	30	2009	2009233	40046	aug	1	9.02	8.798	319.8	145	1301.1	0.84	0.47	0.47	0.74	0.639999	2.52	455.9	174	9.3
25	481217	5048285	0	1	0	1	1	2009	2009155	39968	jun	1	0.522	0.61	128.1	2.4	200.8	0.31	0.23	0.34	0.55	0.81	1.43	455.9	170	2.8
25	481088	5048177	0	2	0	2	2	2009	2009157	39970	jun	3	0.009	0.042	39.7	98.6	81.8	0.31	0.23	0.35	0.55	0.73	1.44	455.9	170	3
25	481005	5048328	0	5	0	5	3	2009	2009160	39973	jun	1	0.522	0.61	156.8	213.7	9.9	0.88	0.48	0.48	0.74	0.509999	2.58	455.9	170	3.2
25	480966	5048272	0	8	0	8	4	2009	2009163	39976	jun	1	0.522	0.61	124.1	238	16.9	0.87	0.48	0.48	0.74	0.5	2.57	455.9	170	3.4
25	481055	5048015	0	8	0	8	5	2009	2009163	39976	jun	4	0.001	0.012	23.4	128	132.3	0.88	0.46	0.49	0.74	0.73	2.57	455.9	170	3.6
25	481108	5048186	0	11	0	11	6	2009	2009166	39979	jun	3	0.009	0.042	48.6	80.7	101.6	0.31	0.23	0.35	0.55	0.73	1.44	455.9	170	3.8
25	480977	5048298	0	12	0	12	7	2009	2009167	39980	jun	1	0.522	0.61	137.5	233.5	30.9	0.87	0.48	0.48	0.74	0.5	2.57	455.9	170	4
25	480661	5048258	0	15	0	15	8	2009	2009170	39983	jun	3	0.004	0.033	42.5	533.2	272.7	1	0.34	0.26	0.4	0.6	2	455.9	170	4.2
25	480849	5048107	0	19	0	19	9	2009	2009174	39987	jun	3	0.029	0.121	33.3	327	52.1	0.68	0.45	0.29	0.42	0.66	1.84	455.9	170	4.4
25	481004	5048371	0	20	0	20	10	2009	2009175	39988	jun	1	0.522	0.61	179.7	225	14.7	0.88	0.48	0.48	0.74	0.509999	2.58	455.9	170	4.6
25	481033	5048407	0	25	0	25	11	2009	2009180	39993	jun	1	0.522	0.61	202.1	206.1	36.9	0.87	0.49	0.47	0.74	0.529999	2.57	455.9	170	4.8
25	480981	5048275	0	27	0	27	12	2009	2009182	39995	jul	1	0.522	0.61	127.2	224.1	11.7	0.87	0.48	0.48	0.74	0.5	2.57	455.9	170	5
25	481112	5048452	0	33	0	33	13	2009	2009188	40001	jul	1	0.522	0.61	225.2	147.3	53.7	0.86	0.49	0.45	0.74	0.529999	2.54	455.9	170	5.2
25	480695	5048621	0	34	0	34	14	2009	2009189	40002	jul	4	0.024	0.094	77	597	309.7	0.12	0.64	0.47	0.37	0.589999	1.6	455.9	170	5.4
25	480395	5048481	0	35	0	35	15	2009	2009190	40003	jul	1	9.02	8.798	228.6	842.6	229.4	0.84	0.53	0.54	0.74	0.36	2.65	455.9	170	5.6
25	481054	5048451	0	39	0	39	16	2009	2009194	40007	jul	1	0.522	0.61	227.7	201.4	18.1	0.87	0.49	0.47	0.74	0.519999	2.57	455.9	170	5.8
25	481197	5048425	0	40	0	40	17	2009	2009195	40008	jul	1	0.522	0.61	212.6	58.2	137	0.87	0.47	0.46	0.74	0.569999	2.54	455.9	170	6
25	481193	5048391	0	42	0	42	18	2009	2009197	40010	jul	1	0.522	0.61	190	50.2	154.2	0.87	0.48	0.45	0.74	0.569999	2.54	455.9	170	6.2
25	481178	5048320	0	46	0	46	19	2009	2009201	40014	jul	1	0.522	0.61	142.1	43.9	163.1	0.87	0.47	0.45	0.74	0.579999	2.53	455.9	170	6.4
25	481167	5048344	0	48	0	48	20	2009	2009203	40016	jul	1	0.522	0.61	156.1	60.3	157.2	0.87	0.48	0.45	0.74	0.56	2.54	455.9	170	6.6
25	481117	5048261	0	52	0	52	21	2009	2009207	40020	jul	2	0.014	0.062	105.5	88.7	103.8	0.3	0.24	0.34	0.55	0.75	1.43	455.9	170	6.8
25	481249	5048403	0	58	0	58	22	2009	2009213	40026	aug	1	0.522	0.61	207.8	1.8	193.1	0.68	0.44	0.24	0.42	0.589999	1.78	455.9	170	7
25	481086	5048262	0	61	0	61	23	2009	2009216	40029	aug	2	0.014	0.062	118.9	119	73.8	0.87	0.48	0.46	0.74	0.75	2.55	455.9	170	7.2
25	481127	5048413	0	63	0	63	24	2009	2009218	40031	aug	1	0.522	0.61	199.3	119.8	91.8	0.86	0.49	0.45	0.74	0.56	2.54	455.9	170	7.4
25	481054	5048352	0	72	0	72	25	2009	2009227	40040	aug	1	0.522	0.61	163.6	171.9	62.8	0.87	0.49	0.46	0.74	0.529999	2.56	455.9	170	7.6
25	480972	5048445	0	80	0	80	26	2009	2009235	40048	aug	1	0.522	0.61	218.6	276.3	32.1	0.88	0.49	0.48	0.74	0.49	2.59	455.9	170	7.8
26	485824	5062580	0	1	0	1	1	2009	2009156	39969	jun	1	0.044	0.104	177	38.1	90.6	0.83	0.49	0.46	0.74	0.81	2.52	455.9	166	2.3
26	486887	5062370	1	2	0	2	2	2009	2009156	39969	jun	1	10.622	10.92	167.7	451.4	175.4	0.86	0.47	0.49	0.74	0.469999	2.56	455.9	167	2.5
27	478259	5046172	0	1	0	1	1	2009	2009156	39969	jun	1	0.002	0.018	42.8	79.7	1733.7	0.68	0.4	0.29	0.42	0.86	1.79	455.9	172	2.4
27	478168	5046113	0	3	0	3	2	2009	2009159	39972	jun	3	0.008	0.04	28.8	27.6	1767.3	0.68	0.41	0.28	0.42	0.87	1.79	455.9	172	2.6
27	478148	5045896	0	4	0	4	3	2009	2009160	39973	jun	1	6.957	4.644	156.6	189.7	1557.7	0.84	0.47	0.47	0.74	0.66	2.52	455.9	171	2.8
27	478359	5046163	0	7	0	7	4	2009	2009163	39976	jun	1	9.02	8.798	88.6	148.7	1689.9	0.86	0.43	0.51	0.74	0.699999	2.54	455.9	172	3
27	478077	5046126	0	7	0	7	5	2009	2009163	39976	jun	1	6.957	4.644	89.3	83.7	1750.6	0.88	0.44	0.5	0.74	0.699999	2.56	455.9	172	3.2
27	478312	5045931	0	10	0	10	6	2009	2009166	39979	jun	1	6.957	4.644	97.1	56	1657	0.88	0.43	0.5	0.74	0.689999	2.55	455.9	171	3.4
27	477965	5046087	0	12	0	12	7	2009	2009168	39981	jun	1	6.957	4.644	167.2	193.2	1683.1	0.85	0.47	0.48	0.74	0.67	2.54	455.9	172	3.6
27	478117	5046195	0	13	0	13	8	2009	2009169	39982	jun	1	6.957	4.644	55.7	6.8	1795.4	0.88	0.43	0.49	0.74	0.73	2.54	455.9	172	3.8
27	478208	5046094	0	17	0	17	9	2009	2009173	39986	jun	3	0.001	0.012	14.4	10.2	1763.8	0.68	0.41	0.28	0.42	0.879999	1.79	455.9	172	4
27	478464	5045750	0	20	0	20	10	2009	2009176	39989	jun	1	6.957	4.644	190.1	123.1	1575.9	0.86	0.44	0.5	0.74	0.67	2.54	455.9	171	4.2
27	478115	5046107	0	24	0	24	11	2009	2009180	39993	jun	3	0.008	0.04	59.8	70.2	1744.2	0.68	0.42	0.28	0.42	0.86	1.8	455.9	172	4.4
27	478262	5045935	0	26	0	26	12	2009	2009182	39995	jul	1	6.957	4.644	103.3	85.6	1639.2	0.87	0.44	0.49	0.74	0.68	2.54	455.9	171	4.6
27	478238	5045569	0	32	0	32	13	2009	2009188	40001	jul	1	6.957	4.644	240.2	394.7	1302.5	0.83	0.49	0.5	0.74	0.56	2.56	455.9	171	4.8
27	478215	5046107	0	33	0	33	14	2009	2009189	40002	jul	9	0.073	0.393	651.6	3.7	1778.4	0.88	0.43	0.49	0.74	0.879999	2.54	455.9	172	5
27	478106	5046150	0	34	0	34	15	2009	2009190	40003	jul	3	0.008	0.04	63.7	46.2	1782.2	0.69	0.41	0.28	0.42	0.87	1.8	455.9	172	5.2
27	478191	5045936	0	39	0	39	16	2009	2009195	40008	jul	1	6.957	4.644	120.6	131.3	1611.1	0.86	0.46	0.48	0.74	0.67	2.54	455.9	171	5.4
27	478337	5045511	0	41	0	41	17	2009	2009197	40010	jul	1	6.957	4.644	238.7	392.8	1306.9	0.84	0.47	0.52	0.74	0.569999	2.57	455.9	171	5.6
27	478240	5046092	0	45	0	45	18	2009	2009201	40014	jul	9	0.073	0.393	662.6	12.5	1773.9	0.88	0.43	0.49	0.74	0.93	2.54	455.9	172	5.8
27	478226	5046129	0	45	0	45	19	2009	2009201	40014	jul	9	0.073	0.393	653.1	26.5	1787.7	0.68	0.4	0.29	0.42	0.699999	1.79	455.9	172	6
27	478241	5046014	0	46	0	46	20	2009	2009202	40015	jul	1	6.957	4.644	63.5	39.6	1702.5	0.88	0.43	0.5	0.74	0.709999	2.55	455.9	171	6.2
27	478284	5045599	0	48	0	48	21	2009	2009204	40017	jul	1	6.957	4.644	237.7	343.6	1351.7	0.8	0.5	0.46	0.74	0.589999	2.5	455.9	171	6.4
27	478267	5046101	0	53	0	53	22	2009	2009209	40022	jul	9	0.073	0.393	671.6	38.7	1789.8	0.88	0.43	0.49	0.74	0.93	2.54	455.9	172	6.6
27	478429	5046201	1	61	0	61	23	2009	2009217	40030	aug	1	9.02	8.798	136.3	224.8	1622.9	0.85	0.44	0.52	0.74	0.66	2.55	455.9	172	6.8
28	479371	5055017	0	1	0	1	1	2009	2009156	39969	jun	6	0.03	0.112	63.2	1.2	131.2	0.12	0.34	0.38	0.37	0.75	1.21	455.9	167	2.1
28	479438	5055048	0	2	0	2	2	2009	2009157	39970	jun	9	0.068	0.04	422.9	75	205	0.12	0.63	0.39	0.37	0.75	1.51	455.9	167	2.3
28	479473	5055119	0	5	0	5	3	2009	2009161	39974	jun	5	0.035	0.125	83.6	115.1	264.3	0.12	0.63	0.4	0.37	0.74	1.52	455.9	167	2.5
28	479670	5055008	0	7	0	7	4	2009	2009163	39976	jun	6	0.054	0.144	127	226.8	325.5	0.88	0.5	0.46	0.74	0.689999	2.58	455.9	166	2.7
28	478751	5055522	0	8	0	8	5	2009	2009164	39977	jun	6	0.27	0.352	100.7	88.5	142.8	0.11	0.35	0.38	0.37	0.73	1.21	455.9	167	2.9
28	479985	5055038	0	11	0	11	6	2009	2009167	39980	jun	1	9.02	8.798	314.1	430.4	566.7	0.86	0.5	0.5	0.74	0.5	2.6	455.9	166	3.1
28	479172	5054870	0	16	0	16	7	2009	2009172	39985	jun	6	0.464	0.597	146.9	243.3	101.5	0.1	0.36	0.4	0.37	0.68	1.23	455.9	166	3.3
28	478912	5054803	0	18	0	18	8	2009	2009174	39987	jun	1	0.012	0.044	111.5	293.1	368.5	0.88	0.5	0.47	0.74	0.689999	2.59	455.9	166	3.5
28	479281	5055010	0	19	0	19	9	2009	2009175	39988	jun	2	0.026	0.081	72.3	85.3	45.1	0.31	0.27	0.31	0.55	0.75	1.44	455.9	167	3.7
28	479516	5055076	0	21	0	21	10	2009	2009177	39990	jun	5	0.035	0.125	53.8	155.9	287.8	0.12	0.63	0.4	0.37	0.73	1.52	455.9	167	3.9
28	478611	5055134	0	22	0	22	11	2009	2009178	39991	jun	5	0.011	0.054	77.8	60.5	151.9	0.12	0.63	0.39	0.37	0.75	1.51	455.9	167	4.1
28	479278	5054963	0	24	0	24	12	2009	2009180	39993	jun	2	0.026	0.081	42.9	106	24.8	0.31	0.27	0.31	0.55	0.74	1.44	455.9	166	4.3
28	478716	5055354	0	32	0	32	13	2009	2009188	40001	jul	6	0.02	0.061	81.7	80.2	18.8	0.12	0.34	0.39	0.37	0.72	1.22	455.9	167	4.5
28	478933	5055330	0	34	0	34	14	2009	2009190	40003	jul	3	0.068	0.203	207	99.6	68.4	0.31	0.27	0.32	0.55	0.73	1.45	455.9	167	4.7
28	479262	5055043	0	38	0	38	15	2009	2009194	40007	jul	2	0.026	0.081	96.6	98.7	41.8	0.31	0.27	0.31	0.55	0.75	1.44	455.9	167	4.9
28	478745	5055328	0	42	0	42	16	2009	2009198	40011	jul	2	0.013	0.066	45.9	105.6	50	0.12	0.34	0.4	0.37	0.72	1.23	455.9	167	5.1
28	479903	5054864	0	44	0	44	17	2009	2009200	40013	jul	1	9.02	8.798	195.1	256.4	407.7	0.85	0.52	0.45	0.74	0.529999	2.56	455.9	168	5.3
28	479656	5054998	0	46	0	46	18	2009	2009202	40015	jul	6	0.054	0.144	116.3	209.7	309.5	0.88	0.5	0.46	0.74	0.699999	2.58	455.9	166	5.5
28	479267	5054995	0	48	0	48	19	2009	2009204	40017	jul	2	0.026	0.081	65.2	102.9	26.5	0.31	0.27	0.31	0.55	0.74	1.44	455.9	167	5.7
28	479454	5054895	0	57	0	57	20	2009	2009213	40026	aug	6	0.03	0.112	44.5	9.6	130.8	0.88	0.49	0.43	0.74	0.74	2.54	455.9	166	5.9
28	480226	5054884	0	62	0	62	21	2009	2009218	40031	aug	1	9.02	8.798	284.2	214.3	717.4	0.87	0.48	0.48	0.74	0.569999	2.57	455.9	166	6.1
28	479594	5055040	0	66	0	66	22	2009	2009222	40035	aug	6	0.054	0.144	90.5	191.5	315.3	0.31	0.27	0.33	0.55	0.709999	1.46	455.9	167	6.3
28	479759	5055039	0	71	0	71	23	2009	2009227	40040	aug	1	9.02	8.798	248.6	314.2	401.5	0.86	0.51	0.47	0.74	0.519999	2.58	455.9	166	6.5
28	479970	5055225	0	77	0	77	24	2009	2009233	40046	aug	1	9.02	8.798	295.3	595.5	679.6	0.87	0.5	0.53	0.74	0.46	2.64	455.9	166	6.7
29	473036	5040490	0	1	0	1	1	2009	2009157	39970	jun	9	0.093	0.504	118.7	2	270.4	0.31	0.26	0.31	0.55	0.819999	1.43	455.9	172	3.08
29	472983	5040414	0	5	0	5	2	2009	2009162	39975	jun	4	0.023	0.086	37.2	0.3	324.6	1	0.34	0.17	0.4	0.769999	1.91	455.9	172	3.28
29	472983	5040431	0	6	0	6	3	2009	2009163	39976	jun	4	0.023	0.086	35.7	11.3	323.4	1	0.34	0.17	0.4	0.779999	1.91	455.9	172	3.48
29	472923	5040346	0	9	0	9	4	2009	2009166	39979	jun	9	0.093	0.504	152	10	395.8	1	0.34	0.17	0.4	0.6	1.91	455.9	172	3.68
29	472900	5040403	0	11	0	11	5	2009	2009168	39981	jun	1	0.179	0.335	85.2	59.4	408.3	1	0.33	0.18	0.4	0.6	1.91	455.9	172	3.88
29	472981	5040301	0	12	0	12	6	2009	2009169	39982	jun	4	0.023	0.086	69.8	62	354.6	0.99	0.35	0.17	0.4	0.779999	1.91	455.9	172	4.08
29	473003	5040262	0	15	0	15	7	2009	2009172	39985	jun	2	0.024	0.086	113.3	99	346.8	0.99	0.35	0.17	0.4	0.769999	1.91	455.9	172	4.28
29	473038	5040424	0	17	0	17	8	2009	2009174	39987	jun	2	0.041	0.116	175.1	36.5	268.9	0.31	0.26	0.31	0.55	0.79	1.43	455.9	172	4.48
29	472865	5040456	0	20	0	20	9	2009	2009177	39990	jun	1	0.179	0.335	112.2	81.2	441.1	0.87	0.49	0.45	0.74	0.589999	2.55	455.9	172	4.68
29	472909	5040370	0	23	0	23	10	2009	2009180	39993	jun	1	0.179	0.335	75.1	34.7	404.2	1	0.34	0.17	0.4	0.6	1.91	455.9	172	4.88
29	473001	5040365	0	31	0	31	11	2009	2009188	40001	jul	4	0.023	0.086	49.3	45.1	315.5	0.99	0.34	0.16	0.4	0.769999	1.89	455.9	172	5.08
29	472965	5040188	0	32	0	32	12	2009	2009189	40002	jul	2	0.024	0.086	113.9	114.4	407.2	0.3	0.27	0.33	0.55	0.769999	1.45	455.9	172	5.28
29	473056	5040375	0	38	0	38	13	2009	2009195	40008	jul	2	0.041	0.116	154.5	80.6	259.8	0.31	0.27	0.32	0.55	0.759999	1.45	455.9	172	5.48
29	472916	5040350	0	39	0	39	14	2009	2009196	40009	jul	9	0.093	0.504	154.6	18.1	401.6	1	0.34	0.17	0.4	0.6	1.91	455.9	172	5.68
29	473065	5040427	0	41	0	41	15	2009	2009198	40011	jul	2	0.041	0.116	186.6	58.3	241.8	0.31	0.26	0.31	0.55	0.79	1.43	455.9	172	5.88
29	473113	5040242	1	42	0	42	16	2009	2009199	40012	jul	5	0.005	0.03	439.5	206.2	249.7	0.88	0.5	0.46	0.74	0.72	2.58	455.9	174	6.08
30	473425	5044942	0	1	0	1	1	2009	2009157	39970	jun	2	0.173	0.472	132.6	67.1	342.8	0.3	0.24	0.33	0.55	0.779999	1.42	455.9	174	1.8
30	473381	5045095	0	5	0	5	2	2009	2009162	39975	jun	4	0.007	0.043	18.5	163.1	264.7	0.68	0.44	0.27	0.42	0.73	1.81	455.9	174	2
30	473400	5044945	0	6	0	6	3	2009	2009163	39976	jun	2	0.173	0.472	129.6	86.3	354.3	0.3	0.24	0.34	0.55	0.779999	1.43	455.9	174	2.2
30	473280	5044745	0	9	0	9	4	2009	2009166	39979	jun	9	0.037	0.192	229.6	11.2	587	1	0.33	0.18	0.4	0.86	1.91	455.9	173	2.4
30	473629	5045100	0	10	0	10	5	2009	2009167	39980	jun	2	0.173	0.472	173.4	46.5	131	0.3	0.22	0.35	0.55	0.769999	1.42	455.9	174	2.6
30	473911	5044946	0	11	0	11	6	2009	2009168	39981	jun	3	0.034	0.167	76.1	338.2	393.1	0.88	0.44	0.53	0.74	0.5	2.59	455.9	174	2.8
30	473687	5045321	0	12	0	12	7	2009	2009169	39982	jun	4	0.006	0.041	62.2	98.6	17.6	1	0.29	0.23	0.4	0.73	1.92	455.9	174	3
30	473579	5045220	0	14	0	14	8	2009	2009171	39984	jun	2	0.173	0.472	235.8	75.3	30.9	0.31	0.22	0.36	0.55	0.75	1.44	455.9	174	3.2
30	473701	5045368	0	17	0	17	9	2009	2009174	39987	jun	3	0.003	0.027	37.2	132.2	61.3	0.68	0.41	0.29	0.42	0.709999	1.8	455.9	174	3.4
30	473829	5045294	0	20	0	20	10	2009	2009177	39990	jun	9	0.003	0.025	195.4	5.1	146.5	0.68	0.4	0.28	0.42	0.81	1.78	455.9	174	3.6
30	473557	5044972	0	21	0	21	11	2009	2009178	39991	jun	9	0.015	0.083	227.4	37.2	265.1	0.88	0.45	0.47	0.74	0.81	2.54	455.9	174	3.8
30	473433	5045034	0	23	0	23	12	2009	2009180	39993	jun	2	0.173	0.472	191.2	98	264	0.31	0.24	0.35	0.55	0.74	1.45	455.9	174	4
30	473469	5045048	0	26	0	26	13	2009	2009183	39996	jul	2	0.173	0.472	192.7	66.4	230.4	0.3	0.24	0.34	0.55	0.769999	1.43	455.9	174	4.2
30	473622	5044974	0	32	0	32	14	2009	2009189	40002	jul	1	9.698	13.335	124.8	99.8	257	0.87	0.46	0.48	0.74	0.569999	2.55	455.9	174	4.4
30	473587	5044908	0	33	0	33	15	2009	2009190	40003	jul	1	9.698	13.335	130.9	90.5	324.9	0.88	0.46	0.47	0.74	0.79	2.55	455.9	174	4.6
30	473420	5045052	0	37	0	37	16	2009	2009194	40007	jul	4	0.001	0.012	17.8	114.9	260	0.31	0.24	0.35	0.55	0.74	1.45	455.9	174	4.8
30	473620	5044970	0	38	0	38	17	2009	2009195	40008	jul	1	9.698	13.335	125	98.8	261	0.87	0.46	0.48	0.74	0.589999	2.55	455.9	174	5
30	473540	5044985	0	41	0	41	18	2009	2009198	40011	jul	9	0.015	0.083	225.5	17.5	256.2	0.88	0.45	0.47	0.74	0.81	2.54	455.9	174	5.2
30	473520	5044979	0	44	0	44	19	2009	2009201	40014	jul	2	0.173	0.472	153.6	0.5	267.9	0.31	0.23	0.34	0.55	0.79	1.43	455.9	174	5.4
30	473624	5045079	0	47	0	47	20	2009	2009204	40017	jul	2	0.173	0.472	167.3	55.7	151.9	0.3	0.22	0.35	0.55	0.779999	1.42	455.9	174	5.6
30	473553	5044973	0	51	0	51	21	2009	2009208	40021	jul	9	0.015	0.083	226.8	33	264.9	0.88	0.45	0.47	0.74	0.81	2.54	455.9	174	5.8
30	473470	5044961	0	53	0	53	22	2009	2009210	40023	jul	2	0.173	0.472	143.5	37.4	304	0.31	0.23	0.34	0.55	0.79	1.43	455.9	174	6
30	473527	5045060	0	56	0	56	23	2009	2009213	40026	aug	2	0.173	0.472	188.9	14	190.1	0.3	0.24	0.34	0.55	0.79	1.43	455.9	174	6.2
30	473557	5045101	0	59	0	59	24	2009	2009216	40029	aug	1	0.029	0.078	103.9	10.4	140.6	0.88	0.45	0.47	0.74	0.589999	2.54	455.9	174	6.4
30	473597	5044955	0	61	0	61	25	2009	2009218	40031	aug	1	9.698	13.335	118.5	80	277.2	0.87	0.46	0.48	0.74	0.589999	2.55	455.9	174	6.6
30	473550	5044977	0	62	0	62	26	2009	2009219	40032	aug	9	0.015	0.083	226.5	29.2	261.6	0.88	0.45	0.47	0.74	0.81	2.54	455.9	174	6.8
30	473556	5044980	0	65	0	65	27	2009	2009222	40035	aug	9	0.015	0.083	227.6	34.3	257.4	0.88	0.45	0.47	0.74	0.81	2.54	455.9	174	7
30	473584	5045012	0	65	0	65	28	2009	2009222	40035	aug	2	0.173	0.472	160.7	53.9	221.5	0.3	0.23	0.34	0.55	0.569999	1.42	455.9	174	7.2
31	474446	5057109	0	1	0	1	1	2009	2009158	39971	jun	9	0.068	0.04	111	6.4	305.9	0.68	0.46	0.23	0.42	0.829999	1.79	455.9	168	2.73
31	474353	5056728	0	5	0	5	2	2009	2009163	39976	jun	3	0.099	0.16	162.3	238.1	386.4	0.66	0.47	0.25	0.42	0.699999	1.8	455.9	170	2.93
31	474200	5056761	0	7	0	7	3	2009	2009165	39978	jun	3	0.099	0.16	221.5	340.5	347.1	0.67	0.46	0.28	0.42	0.67	1.83	455.9	170	3.13
31	474396	5056189	1	29	0	29	4	2009	2009187	40000	jul	2	0.433	0.65	62.5	187.5	62.5	0.87	0.49	0.46	0.74	0.72	2.56	455.9	170	3.33
32	476119	5053560	0	1	0	1	1	2009	2009158	39971	jun	6	0.376	0.476	153	6.8	1805.9	0.12	0.33	0.39	0.37	0.879999	1.21	455.9	170	3.83
32	476157	5053738	0	4	0	4	2	2009	2009162	39975	jun	9	0.068	0.04	455.6	31.4	1648.5	0.31	0.26	0.32	0.55	0.92	1.44	455.9	170	4.03
32	476189	5053525	0	5	0	5	3	2009	2009163	39976	jun	2	0.263	0.539	131	63.3	1788.4	0.31	0.26	0.32	0.55	0.899999	1.44	455.9	170	4.23
32	475824	5054072	0	6	0	6	4	2009	2009164	39977	jun	1	9.02	8.798	114	191.8	1703.9	0.85	0.51	0.44	0.74	0.649999	2.54	455.9	170	4.43
32	475801	5054395	0	8	0	8	5	2009	2009166	39979	jun	1	0.202	0.233	162.9	130.4	1574.5	0.88	0.49	0.45	0.74	0.67	2.56	455.9	170	4.63
32	475395	5053365	0	9	0	9	6	2009	2009167	39980	jun	1	9.02	8.798	453.9	730	1478.6	0.87	0.51	0.55	0.74	0.469999	2.67	455.9	176	4.83
32	476097	5053739	0	10	0	10	7	2009	2009168	39981	jun	6	0.376	0.476	266.7	27.7	1689.8	0.12	0.33	0.39	0.37	0.87	1.21	455.9	170	5.03
32	476111	5053567	0	11	0	11	8	2009	2009169	39982	jun	6	0.376	0.476	159.5	14.9	1805.8	0.12	0.33	0.39	0.37	0.879999	1.21	455.9	170	5.23
32	476014	5053832	0	13	0	13	9	2009	2009171	39984	jun	6	0.376	0.476	344	103.4	1687.8	0.12	0.33	0.4	0.37	0.839999	1.22	455.9	170	5.43
32	476177	5053796	0	14	0	14	10	2009	2009172	39985	jun	9	0.068	0.04	487.3	59.7	1593	0.88	0.49	0.44	0.74	0.91	2.55	455.9	170	5.63
32	476298	5053625	0	15	0	15	11	2009	2009173	39986	jun	1	0.047	0.139	173.5	171.9	1642.6	0.88	0.48	0.47	0.74	0.839999	2.57	455.9	170	5.83
32	476038	5053627	0	17	0	17	12	2009	2009175	39988	jun	6	0.376	0.476	218.3	88.1	1811	0.1	0.35	0.38	0.37	0.86	1.2	455.9	170	6.03
32	476203	5053751	0	19	0	19	13	2009	2009177	39990	jun	2	0.023	0.082	110.7	78.8	1607.5	0.31	0.26	0.33	0.55	0.87	1.45	455.9	170	6.23
32	476177	5053723	0	20	0	20	14	2009	2009178	39991	jun	9	0.068	0.04	460.1	50.5	1645.7	0.31	0.26	0.32	0.55	0.92	1.44	455.9	170	6.43
32	476187	5053679	0	25	0	25	15	2009	2009183	39996	jul	2	0.023	0.082	120.3	60.7	1671.5	0.31	0.26	0.32	0.55	0.899999	1.44	455.9	170	6.63
32	476330	5053778	0	30	0	30	16	2009	2009188	40001	jul	1	0.047	0.139	120.2	208.5	1503.1	0.88	0.48	0.48	0.74	0.639999	2.58	455.9	170	6.83
32	476245	5053613	0	31	0	31	17	2009	2009189	40002	jul	1	0.047	0.139	167.2	119	1684.7	0.31	0.26	0.33	0.55	0.86	1.45	455.9	170	7.03
32	476229	5053666	0	32	0	32	18	2009	2009190	40003	jul	2	0.023	0.082	120.1	102.7	1653.9	0.3	0.26	0.33	0.55	0.879999	1.44	455.9	170	7.23
32	476198	5053787	0	36	0	36	19	2009	2009194	40007	jul	2	0.023	0.082	100.6	80.7	1584.7	0.31	0.26	0.33	0.55	0.91	1.45	455.9	170	7.43
32	476143	5053920	0	37	0	37	20	2009	2009195	40008	jul	9	0.068	0.04	533.5	23.3	1532.7	0.88	0.49	0.44	0.74	0.699999	2.55	455.9	170	7.63
32	476246	5053628	0	40	0	40	21	2009	2009198	40011	jul	4	0.001	0.011	36.2	119.9	1672.3	0.31	0.26	0.33	0.55	0.879999	1.45	455.9	170	7.83
32	476187	5053649	0	43	0	43	22	2009	2009201	40014	jul	2	0.023	0.082	120.2	60.8	1694.1	0.31	0.26	0.32	0.55	0.899999	1.44	455.9	170	8.03
32	476239	5053767	0	44	0	44	23	2009	2009202	40015	jul	2	0.023	0.082	92.9	116.9	1571.3	0.31	0.26	0.33	0.55	0.87	1.45	455.9	170	8.23
32	476195	5053666	0	46	0	46	24	2009	2009204	40017	jul	2	0.023	0.082	120.1	68.7	1676	0.31	0.26	0.32	0.55	0.899999	1.44	455.9	170	8.43
32	476177	5053939	0	50	0	50	25	2009	2009208	40021	jul	2	0.007	0.04	95	57.1	1494.6	0.18	0.65	0.49	0.5	0.68	1.82	455.9	170	8.63
32	476119	5053535	0	55	0	55	26	2009	2009213	40026	aug	6	0.376	0.476	139	6.7	1824.9	0.12	0.33	0.39	0.37	0.879999	1.21	455.9	170	8.83
32	476232	5053725	0	58	0	58	27	2009	2009216	40029	aug	2	0.023	0.082	109.4	105.5	1607.3	0.31	0.26	0.33	0.55	0.87	1.45	455.9	170	9.03
32	476296	5053754	0	60	0	60	28	2009	2009218	40031	aug	4	0.004	0.027	88.4	171.2	1543.4	0.88	0.48	0.47	0.74	0.819999	2.57	455.9	170	9.23
32	476199	5053579	0	64	0	64	29	2009	2009222	40035	aug	4	0.005	0.03	67.6	73.1	1740	0.87	0.49	0.45	0.74	0.879999	2.55	455.9	170	9.43
32	476187	5053842	0	65	0	65	30	2009	2009223	40036	aug	9	0.068	0.04	511.7	69.6	1553.4	0.88	0.49	0.44	0.74	0.91	2.55	455.9	170	9.63
32	476328	5053791	0	69	0	69	31	2009	2009227	40040	aug	1	0.047	0.139	114.5	208.8	1494.5	0.88	0.48	0.48	0.74	0.639999	2.58	455.9	170	9.83
32	476258	5053545	0	75	0	75	32	2009	2009233	40046	aug	1	0.047	0.139	185.4	132.2	1730.5	0.87	0.49	0.45	0.74	0.67	2.55	455.9	170	10.03
33	474191	5048025	0	1	0	1	1	2009	2009158	39971	jun	1	9.02	8.798	592.1	759.8	837.5	0.83	0.5	0.55	0.74	0.529999	2.62	455.9	172	1.5
33	474481	5047874	0	4	0	4	2	2009	2009162	39975	jun	1	9.02	8.798	462	447.9	1130.3	0.88	0.47	0.53	0.74	0.519999	2.62	455.9	174	1.7
33	474622	5047842	0	5	0	5	3	2009	2009163	39976	jun	1	9.02	8.798	379	327.9	1248.1	0.85	0.49	0.48	0.74	0.569999	2.56	455.9	174	1.9
33	473573	5048503	0	8	0	8	4	2009	2009166	39979	jun	1	9.02	8.798	526.3	1539	110.2	0.85	0.46	0.73	0.74	0.1	2.78	455.9	172	2.1
33	475177	5046768	0	9	0	9	5	2009	2009167	39980	jun	1	0.963	1.04	64.6	593.5	1468.3	0.79	0.53	0.49	0.74	0.519999	2.55	455.9	175	2.3
33	474580	5047925	0	10	0	10	6	2009	2009168	39981	jun	1	9.02	8.798	435.3	419.3	1159.4	0.86	0.48	0.5	0.74	0.699999	2.58	455.9	174	2.5
33	475103	5047071	0	11	0	11	7	2009	2009169	39982	jun	8	0.14	0.298	104.7	459.6	1773	0.79	0.54	0.45	0.74	0.689999	2.52	455.9	175	2.7
33	474418	5047924	0	13	0	13	8	2009	2009171	39984	jun	1	9.02	8.798	514.3	527.8	1051.7	0.88	0.46	0.55	0.74	0.5	2.63	455.9	174	2.9
33	474091	5048156	0	16	0	16	9	2009	2009174	39987	jun	1	9.02	8.798	601.2	923	673	0.87	0.46	0.62	0.74	0.349999	2.69	455.9	172	3.1
33	474307	5048006	0	19	0	19	10	2009	2009177	39990	jun	1	9.02	8.798	604.4	664.2	918.9	0.83	0.5	0.54	0.74	0.449999	2.61	455.9	172	3.3
33	474268	5048269	0	20	0	20	11	2009	2009178	39991	jun	1	9.02	8.798	679.9	882.5	696	0.81	0.51	0.56	0.74	0.36	2.62	455.9	172	3.5
33	474188	5048092	0	22	0	22	12	2009	2009180	39993	jun	1	9.02	8.798	622.3	809.2	780.2	0.83	0.5	0.56	0.74	0.4	2.63	455.9	172	3.7
33	474274	5048133	0	25	0	25	13	2009	2009183	39996	jul	1	9.02	8.798	652.4	777.4	798.8	0.81	0.51	0.54	0.74	0.409999	2.6	455.9	172	3.9
33	474764	5047866	0	31	0	31	14	2009	2009189	40002	jul	1	9.02	8.798	324.1	260.2	1334.3	0.85	0.5	0.46	0.74	0.61	2.55	455.9	174	4.1
33	474485	5047781	0	32	0	32	15	2009	2009190	40003	jul	1	9.02	8.798	426.5	379.2	1205.7	0.86	0.48	0.5	0.74	0.55	2.58	455.9	174	4.3
33	474107	5048312	0	36	0	36	16	2009	2009194	40007	jul	1	9.02	8.798	678.3	1022.1	554.5	0.85	0.47	0.63	0.74	0.31	2.69	455.9	172	4.5
33	474506	5047673	0	37	0	37	17	2009	2009195	40008	jul	3	0.005	0.031	79.2	291.3	1305.5	0.88	0.48	0.48	0.74	0.769999	2.58	455.9	174	4.7
33	474567	5047566	0	40	0	40	18	2009	2009198	40011	jul	1	9.02	8.798	304.6	185.4	1428.2	0.86	0.49	0.46	0.74	0.639999	2.55	455.9	175	4.9
33	474536	5048091	0	43	0	43	19	2009	2009201	40014	jul	1	9.02	8.798	519.3	577.9	1014.8	0.86	0.47	0.55	0.74	0.479999	2.62	455.9	174	5.1
33	474410	5044761	0	46	0	46	20	2009	2009204	40017	jul	4	0.004	0.033	26.1	111.7	403.5	1	0.32	0.21	0.4	0.75	1.93	455.9	174	5.3
33	474092	5048114	0	50	0	50	21	2009	2009208	40021	jul	1	9.02	8.798	584.7	892.9	709.1	0.86	0.47	0.6	0.74	0.36	2.67	455.9	172	5.5
33	474101	5048225	0	55	0	55	22	2009	2009213	40026	aug	1	9.02	8.798	635.8	964.8	621.2	0.87	0.46	0.63	0.74	0.33	2.7	455.9	172	5.7
33	474724	5047657	0	58	0	58	23	2009	2009216	40029	aug	4	0.005	0.034	31.9	122.6	1453.3	0.68	0.46	0.24	0.42	0.829999	1.8	455.9	174	5.9
33	473872	5047944	0	60	0	60	24	2009	2009218	40031	aug	4	0.098	0.359	51.9	975.3	681.7	0.99	0.3	0.37	0.4	0.509999	2.06	455.9	172	6.1
33	474582	5047865	0	64	0	64	25	2009	2009222	40035	aug	1	9.02	8.798	407.9	371.1	1203.9	0.85	0.49	0.48	0.74	0.56	2.56	455.9	174	6.3
33	474302	5047958	0	75	0	75	26	2009	2009233	40046	aug	1	9.02	8.798	588.8	633.8	955.1	0.84	0.49	0.54	0.74	0.46	2.61	455.9	172	6.5
34	482306	5051758	0	1	0	1	1	2009	2009160	39973	jun	9	0.068	0.04	443	39.3	572.9	0.17	0.66	0.48	0.5	0.839999	1.81	455.9	168	2.1
34	482668	5051616	0	2	0	2	2	2009	2009161	39974	jun	1	0.823	0.738	175.9	422.8	774	0.87	0.47	0.52	0.74	0.509999	2.6	455.9	168	2.3
34	482391	5051782	0	3	0	3	3	2009	2009163	39976	jun	1	0.823	0.738	159.3	99.9	643.4	0.87	0.49	0.45	0.74	0.6	2.55	455.9	168	2.5
34	482397	5051730	0	3	0	3	4	2009	2009163	39976	jun	7	0.014	0.053	81.2	131.7	668.1	0.88	0.48	0.46	0.74	0.769999	2.56	455.9	168	2.7
34	482272	5051838	0	6	0	6	5	2009	2009166	39979	jun	7	0.294	0.423	99.8	31	512.6	0.18	0.65	0.48	0.5	0.8	1.81	455.9	168	2.9
34	482475	5051634	0	8	0	8	6	2009	2009168	39981	jun	1	0.823	0.738	108.5	247.9	773.9	0.88	0.48	0.49	0.74	0.79	2.59	455.9	168	3.1
34	482603	5051595	0	9	0	9	7	2009	2009169	39982	jun	9	0.068	0.04	459.1	377.8	762.6	0.88	0.47	0.51	0.74	0.74	2.6	455.9	168	3.3
34	482380	5051740	0	10	0	10	8	2009	2009170	39983	jun	7	0.014	0.053	76.7	112	648.7	0.88	0.48	0.46	0.74	0.779999	2.56	455.9	168	3.5
34	482466	5051863	0	14	0	14	9	2009	2009174	39987	jun	1	0.823	0.738	226.7	111.3	687.2	0.87	0.48	0.46	0.74	0.589999	2.55	455.9	168	3.7
34	482415	5051756	0	14	0	14	10	2009	2009174	39987	jun	1	0.823	0.738	150.7	133.8	675	0.88	0.48	0.46	0.74	0.79	2.56	455.9	168	3.9
34	482352	5051786	0	18	0	18	11	2009	2009178	39991	jun	7	0.014	0.053	76.8	64.4	605.4	0.18	0.65	0.49	0.5	0.839999	1.82	455.9	168	4.1
34	482345	5051802	0	20	0	20	12	2009	2009180	39993	jun	7	0.014	0.053	77.8	50.2	593.3	0.18	0.65	0.49	0.5	0.839999	1.82	455.9	168	4.3
34	482391	5051671	0	22	0	22	13	2009	2009182	39995	jul	7	0.014	0.053	68.3	156.9	682.2	0.3	0.26	0.34	0.55	0.759999	1.45	455.9	168	4.5
34	482416	5051722	0	28	0	28	14	2009	2009188	40001	jul	2	0.005	0.032	196.6	152.1	688.6	0.88	0.48	0.46	0.74	0.779999	2.56	455.9	168	4.7
34	482321	5051789	0	29	0	29	15	2009	2009189	40002	jul	9	0.068	0.04	431.2	36.2	575.4	0.18	0.65	0.49	0.5	0.839999	1.82	455.9	168	4.9
34	482330	5051791	0	30	0	30	16	2009	2009190	40003	jul	9	0.068	0.04	430.2	42.9	583.1	0.18	0.65	0.49	0.5	0.839999	1.82	455.9	168	5.1
34	482375	5051798	0	34	0	34	17	2009	2009194	40007	jul	7	0.014	0.053	86.3	78	623	0.87	0.49	0.45	0.74	0.6	2.55	455.9	168	5.3
34	482325	5051619	0	35	0	35	18	2009	2009195	40008	jul	9	0.068	0.04	472.6	125.8	644.6	0.88	0.48	0.46	0.74	0.819999	2.56	455.9	168	5.5
34	482300	5051743	0	37	0	37	19	2009	2009197	40010	jul	9	0.068	0.04	448.2	41.8	571.8	0.17	0.66	0.48	0.5	0.839999	1.81	455.9	168	5.7
34	482444	5051689	0	38	0	38	20	2009	2009198	40011	jul	2	0.005	0.032	220.3	193.1	725.5	0.87	0.48	0.47	0.74	0.779999	2.56	455.9	168	5.9
34	482320	5051792	0	41	0	41	21	2009	2009201	40014	jul	9	0.068	0.04	430.1	33.8	573.4	0.18	0.65	0.49	0.5	0.839999	1.82	455.9	168	6.1
34	482479	5051547	0	43	0	43	22	2009	2009203	40016	jul	1	2.08	1.493	118.1	295.5	750.2	0.87	0.49	0.48	0.74	0.54	2.58	455.9	168	6.3
34	482196	5051520	0	47	0	47	23	2009	2009207	40020	jul	1	0.001	0.012	78.1	67.6	595.7	0.17	0.66	0.48	0.5	0.6	1.81	455.9	168	6.5
34	482577	5051561	0	56	0	56	24	2009	2009216	40029	aug	1	2.08	1.493	140.7	373	734.8	0.88	0.47	0.52	0.74	0.75	2.61	455.9	168	6.7
34	482662	5051567	0	58	0	58	25	2009	2009218	40031	aug	9	0.068	0.04	453.5	442.8	725.9	0.88	0.47	0.53	0.74	0.73	2.62	455.9	168	6.9
34	482723	5051759	0	67	0	67	26	2009	2009227	40040	aug	1	0.823	0.738	241.9	367.3	913.3	0.83	0.51	0.47	0.74	0.54	2.55	455.9	168	7.1
34	482639	5051841	1	72	0	72	27	2009	2009232	40045	aug	1	0.823	0.738	236.2	249.9	858.5	0.87	0.49	0.48	0.74	0.569999	2.58	455.9	168	7.3
35	476133	5054396	0	1	0	1	1	2009	2009161	39974	jun	1	0.202	0.233	73.3	9.5	1279.9	0.88	0.46	0.46	0.74	0.68	2.54	455.9	170	3.3
35	476399	5054176	0	2	0	2	2	2009	2009162	39975	jun	4	0.006	0.036	123.1	276.9	1171.7	0.3	0.25	0.37	0.55	0.779999	1.47	455.9	170	3.5
35	476341	5054128	0	2	0	2	3	2009	2009163	39976	jun	7	0.037	0.093	231.4	219.3	1247	1	0.32	0.22	0.4	0.779999	1.94	455.9	170	3.7
35	476770	5054108	0	3	0	3	4	2009	2009164	39977	jun	1	4.452	1.646	292.4	648.5	975.5	0.84	0.49	0.53	0.74	0.46	2.6	455.9	173	3.9
35	476416	5054085	0	11	0	11	5	2009	2009172	39985	jun	7	0.037	0.093	184.3	294.7	1219.9	0.17	0.65	0.54	0.5	0.759999	1.86	455.9	173	4.1
35	476360	5054240	0	12	0	12	6	2009	2009173	39986	jun	2	0.263	0.539	188	237.5	1162.8	1	0.32	0.22	0.4	0.79	1.94	455.9	170	4.3
35	476444	5054185	0	14	0	14	7	2009	2009175	39988	jun	2	0.263	0.539	150.7	321.8	1131.7	0.31	0.24	0.38	0.55	0.759999	1.48	455.9	173	4.5
35	476252	5054137	0	16	0	16	8	2009	2009177	39990	jun	1	4.452	1.646	95.5	130.3	1311	0.87	0.48	0.45	0.74	0.639999	2.54	455.9	170	4.7
35	476492	5054227	0	17	0	17	9	2009	2009178	39991	jun	2	0.263	0.539	164.3	369.4	1067.9	0.3	0.25	0.39	0.55	0.74	1.49	455.9	173	4.9
35	476350	5054500	0	22	0	22	10	2009	2009183	39996	jul	1	4.452	1.646	136.7	225.3	1039.4	0.87	0.49	0.47	0.74	0.589999	2.57	455.9	163	5.1
35	476361	5054454	0	27	0	27	11	2009	2009188	40001	jul	1	4.452	1.646	156.2	236.8	1049.4	0.87	0.49	0.47	0.74	0.589999	2.57	455.9	163	5.3
35	476408	5054139	0	28	0	28	12	2009	2009189	40002	jul	2	0.263	0.539	139.9	286.2	1189.1	0.3	0.25	0.37	0.55	0.779999	1.47	455.9	173	5.5
35	476319	5054147	0	29	0	29	13	2009	2009190	40003	jul	7	0.037	0.093	249.5	197.2	1252	0.31	0.25	0.35	0.55	0.8	1.46	455.9	170	5.7
35	476293	5054255	0	33	0	33	14	2009	2009194	40007	jul	2	0.263	0.539	210.7	171	1209	0.31	0.24	0.36	0.55	0.81	1.46	455.9	170	5.9
35	476284	5054169	0	34	0	34	15	2009	2009195	40008	jul	1	4.452	1.646	108.6	162	1266.2	0.31	0.25	0.35	0.55	0.639999	1.46	455.9	170	6.1
35	476376	5054322	0	37	0	37	16	2009	2009198	40011	jul	2	0.263	0.539	226.1	253.4	1102.8	0.31	0.24	0.37	0.55	0.79	1.47	455.9	170	6.3
35	476767	5054515	0	39	0	39	17	2009	2009200	40013	jul	1	4.452	1.646	361.6	642.1	672.3	0.79	0.56	0.46	0.74	0.43	2.55	455.9	163	6.5
35	476165	5054793	0	41	0	41	18	2009	2009202	40015	jul	9	0.068	0.04	544.3	35	1119.5	0.88	0.48	0.45	0.74	0.879999	2.55	455.9	163	6.7
35	476349	5054549	0	43	0	43	19	2009	2009204	40017	jul	1	4.452	1.646	121.4	223.7	1021	0.85	0.5	0.45	0.74	0.589999	2.54	455.9	163	6.9
35	476188	5054237	0	47	0	47	20	2009	2009208	40021	jul	1	4.452	1.646	40.4	65.4	1306.9	0.88	0.47	0.46	0.74	0.67	2.55	455.9	170	7.1
35	476125	5054344	0	52	0	52	21	2009	2009213	40026	aug	1	0.202	0.233	58.1	2.1	1309.6	0.88	0.47	0.46	0.74	0.68	2.55	455.9	170	7.3
35	476276	5054235	0	55	0	55	22	2009	2009216	40029	aug	2	0.263	0.539	206.4	153.4	1234.3	0.3	0.25	0.35	0.55	0.829999	1.45	455.9	170	7.5
35	476755	5054193	0	57	0	57	23	2009	2009218	40031	aug	1	4.452	1.646	323.5	632.7	913.9	0.83	0.51	0.52	0.74	0.449999	2.6	455.9	173	7.7
35	476611	5054100	0	61	0	61	24	2009	2009222	40035	aug	2	0.001	0.012	90.6	489.6	1075.9	0.88	0.46	0.54	0.74	0.699999	2.62	455.9	173	7.9
35	476477	5054441	0	62	0	62	25	2009	2009223	40036	aug	2	0.263	0.539	287.8	353	954	0.87	0.49	0.49	0.74	0.54	2.59	455.9	163	8.1
35	476288	5054655	0	66	0	66	26	2009	2009227	40040	aug	1	4.452	1.646	59.6	161.5	1038.1	0.88	0.48	0.47	0.74	0.62	2.57	455.9	163	8.3
35	476463	5054393	0	72	0	72	27	2009	2009233	40046	aug	2	0.263	0.539	258.8	339.5	991.1	0.88	0.48	0.5	0.74	0.75	2.6	455.9	173	8.5
36	483643	5053082	0	1	0	1	1	2009	2009161	39974	jun	7	0.338	0.292	945.1	3.4	627.6	0.17	0.64	0.49	0.5	0.8	1.8	455.9	161	0.9
36	483606	5053369	0	2	0	2	2	2009	2009163	39976	jun	7	0.338	0.292	1042.7	192.8	520.5	0.14	0.69	0.48	0.5	0.75	1.81	455.9	163	1.1
36	483718	5053010	0	2	0	2	3	2009	2009163	39976	jun	4	0.001	0.011	32.9	97.8	726.6	0.88	0.47	0.46	0.74	0.779999	2.55	455.9	161	1.3
36	483977	5053119	0	5	0	5	4	2009	2009166	39979	jun	4	0.013	0.056	26.2	104.3	930	0.99	0.31	0.21	0.4	0.8	1.91	455.9	161	1.5
36	483810	5053021	0	6	0	6	5	2009	2009167	39980	jun	2	0.009	0.051	212.9	169.7	804.9	0.31	0.24	0.36	0.55	0.589999	1.46	455.9	161	1.7
36	483784	5053091	0	8	0	8	6	2009	2009169	39982	jun	4	0.004	0.03	14.7	108.3	754.8	0.88	0.46	0.47	0.74	0.61	2.55	455.9	161	1.9
36	483843	5053166	0	12	0	12	7	2009	2009173	39986	jun	1	0.038	0.137	53.1	115.7	788.3	0.88	0.46	0.48	0.74	0.6	2.56	455.9	161	2.1
36	483825	5053011	0	12	0	12	8	2009	2009173	39986	jun	1	0.158	0.437	35	187.8	822.6	0.31	0.24	0.36	0.55	0.589999	1.46	455.9	161	2.3
36	483753	5053058	0	13	0	13	9	2009	2009174	39987	jun	4	0.003	0.026	21.7	101.8	737.9	1	0.32	0.21	0.4	0.779999	1.93	455.9	161	2.5
36	483970	5052935	0	17	0	17	10	2009	2009178	39991	jun	1	0.001	0.012	31.6	28.3	986.1	0.88	0.46	0.47	0.74	0.639999	2.55	455.9	161	2.7
36	483634	5053017	0	19	0	19	11	2009	2009180	39993	jun	9	0.068	0.04	339.7	21.4	649.7	0.17	0.64	0.49	0.5	0.85	1.8	455.9	161	2.9
36	483689	5053053	0	21	0	21	12	2009	2009182	39995	jul	9	0.068	0.04	362.4	51	681.5	0.88	0.47	0.46	0.74	0.629999	2.55	455.9	161	3.1
36	483680	5053127	0	27	0	27	13	2009	2009188	40001	jul	7	0.338	0.292	982.2	2.4	644.7	0.88	0.47	0.46	0.74	0.81	2.55	455.9	161	3.3
36	483742	5053192	0	28	0	28	14	2009	2009189	40002	jul	9	0.068	0.04	391.5	16.2	684	0.88	0.47	0.46	0.74	0.85	2.55	455.9	161	3.5
36	483653	5053080	0	29	0	29	15	2009	2009190	40003	jul	7	0.338	0.292	950	6	637.5	0.17	0.64	0.49	0.5	0.81	1.8	455.9	161	3.7
36	483610	5053098	0	33	0	33	16	2009	2009194	40007	jul	7	0.338	0.292	932.6	39.8	590.9	0.16	0.66	0.48	0.5	0.8	1.8	455.9	161	3.9
36	483625	5053140	0	34	0	34	17	2009	2009195	40008	jul	7	0.338	0.292	956.7	50.2	588.6	0.16	0.65	0.49	0.5	0.79	1.8	455.9	161	4.1
36	483710	5053085	0	36	0	36	18	2009	2009197	40010	jul	9	0.068	0.04	374	51	687.8	0.88	0.47	0.46	0.74	0.62	2.55	455.9	161	4.3
36	483607	5053136	0	37	0	37	19	2009	2009198	40011	jul	7	0.338	0.292	945.4	63.1	573.2	0.16	0.66	0.48	0.5	0.79	1.8	455.9	161	4.5
36	483712	5053096	0	40	0	40	20	2009	2009201	40014	jul	9	0.068	0.04	376.5	46.4	685.6	0.88	0.47	0.46	0.74	0.62	2.55	455.9	161	4.7
36	483643	5053133	0	46	0	46	21	2009	2009207	40020	jul	7	0.338	0.292	963.9	31.3	607.9	0.17	0.64	0.49	0.5	0.79	1.8	455.9	161	4.9
36	484059	5053325	1	55	0	55	22	2009	2009216	40029	aug	4	0.047	0.097	89.1	108.5	972.1	0	0	0	0	0.79	0	455.9	163	5.1
37	476258	5039937	0	1	0	1	2	2009	2009161	39974	jun	4	0.007	0.034	42.8	904.5	588.6	0.99	0.35	0.31	0.4	0.519999	2.05	455.9	173	3.15
37	476546	5039758	0	2	0	2	3	2009	2009163	39976	jun	1	9.02	8.798	171.4	789.6	907.2	0.87	0.49	0.57	0.74	0.409999	2.67	455.9	173	3.35
37	476443	5040004	0	5	0	5	4	2009	2009166	39979	jun	2	0.228	0.509	200	758.1	769.4	0.3	0.28	0.42	0.55	0.6	1.55	455.9	173	3.55
37	477182	5039884	0	13	0	13	5	2009	2009174	39987	jun	1	9.02	8.798	155.5	211.4	905.9	0.83	0.48	0.47	0.74	0.579999	2.52	455.9	254	3.75
37	476843	5039727	0	15	0	15	6	2009	2009176	39989	jun	1	9.02	8.798	105.7	491.1	1173.7	0.87	0.46	0.55	0.74	0.519999	2.62	455.9	173	3.95
37	476506	5039976	0	19	0	19	7	2009	2009180	39993	jun	1	9.02	8.798	160.3	756.9	833	0.87	0.5	0.55	0.74	0.409999	2.66	455.9	173	4.15
37	476249	5039940	0	21	0	21	8	2009	2009182	39995	jul	4	0.007	0.034	43.5	906.9	579.3	0.99	0.35	0.31	0.4	0.519999	2.05	455.9	173	4.35
37	476303	5040004	0	27	0	27	9	2009	2009188	40001	jul	2	0.228	0.509	171	823.9	629.4	0.29	0.29	0.42	0.55	0.56	1.55	455.9	173	4.55
37	476371	5039838	0	29	0	29	10	2009	2009190	40003	jul	4	0.009	0.052	35.2	939.1	717.6	0.88	0.49	0.59	0.74	0.34	2.7	455.9	173	4.75
37	476699	5039669	0	33	0	33	11	2009	2009194	40007	jul	1	9.02	8.798	173.4	630.3	1079.7	0.88	0.47	0.57	0.74	0.469999	2.66	455.9	173	4.95
37	476385	5040115	0	34	0	34	12	2009	2009195	40008	jul	2	0.228	0.509	185.9	686.3	695.6	0.29	0.29	0.4	0.55	0.62	1.53	455.9	173	5.15
37	476437	5039921	0	36	0	36	13	2009	2009197	40010	jul	4	0.004	0.027	39.1	837	768.2	0.88	0.49	0.58	0.74	0.569999	2.69	455.9	173	5.35
37	476554	5039376	0	40	0	40	14	2009	2009201	40014	jul	1	9.02	8.798	259	752.9	1078.7	0.8	0.52	0.52	0.74	0.43	2.58	455.9	173	5.55
37	476811	5039632	0	43	0	43	15	2009	2009204	40017	jul	1	9.02	8.798	95.8	515.9	1197.6	0.87	0.46	0.55	0.74	0.519999	2.62	455.9	173	5.75
37	476948	5039829	1	45	0	45	16	2009	2009206	40019	jul	1	9.02	8.798	137.3	398.7	1035.6	0.86	0.47	0.52	0.74	0.54	2.59	455.9	173	5.95
38	478490	5045877	0	1	0	1	1	2009	2009162	39975	jun	9	0.073	0.393	585.8	2.3	1696.5	0.88	0.42	0.51	0.74	0.93	2.55	455.9	171	4
38	478824	5045267	0	6	0	6	2	2009	2009168	39981	jun	2	0.044	0.149	129.6	348.6	1414.2	0.31	0.17	0.46	0.55	0.779999	1.49	455.9	171	4.2
38	478686	5045644	0	7	0	7	3	2009	2009169	39982	jun	1	6.957	4.644	125.8	105	1629.9	0.86	0.42	0.52	0.74	0.689999	2.54	455.9	171	4.4
38	478564	5045782	0	11	0	11	4	2009	2009173	39986	jun	1	6.957	4.644	163	54.3	1659.5	0.87	0.42	0.51	0.74	0.699999	2.54	455.9	171	4.6
38	478712	5045634	0	14	0	14	5	2009	2009176	39989	jun	1	6.957	4.644	113.8	98.7	1640.3	0.86	0.42	0.52	0.74	0.689999	2.54	455.9	171	4.8
38	478807	5045669	0	18	0	18	6	2009	2009180	39993	jun	9	0.073	0.393	373.6	16.6	1731.6	0.88	0.39	0.53	0.74	0.93	2.54	455.9	171	5
38	478617	5045731	0	20	0	20	7	2009	2009182	39995	jul	1	6.957	4.644	148.8	71.4	1651.1	0.88	0.41	0.52	0.74	0.699999	2.55	455.9	171	5.2
38	478817	5045793	0	28	0	28	8	2009	2009190	40003	jul	1	9.02	8.798	114.9	91.8	1828.3	0.88	0.4	0.54	0.74	0.72	2.56	455.9	171	5.4
38	478853	5045775	0	33	0	33	9	2009	2009195	40008	jul	1	9.02	8.798	107.9	97	1839.7	0.88	0.39	0.54	0.74	0.709999	2.55	455.9	171	5.6
38	478753	5045802	0	35	0	35	10	2009	2009197	40010	jul	1	9.02	8.798	117.2	63.5	1792.6	0.86	0.42	0.52	0.74	0.72	2.54	455.9	171	5.8
38	478567	5045529	0	39	0	39	11	2009	2009201	40014	jul	1	6.957	4.644	217	266.8	1464.8	0.82	0.47	0.5	0.74	0.629999	2.53	455.9	171	6
38	478812	5045564	0	40	0	40	12	2009	2009202	40015	jul	1	6.957	4.644	81.1	101.6	1662.5	0.31	0.17	0.42	0.55	0.68	1.45	455.9	171	6.2
38	478626	5045698	0	41	0	41	13	2009	2009203	40016	jul	1	6.957	4.644	148.5	93.7	1631.2	0.86	0.42	0.51	0.74	0.68	2.53	455.9	171	6.4
38	478704	5045666	0	47	0	47	14	2009	2009209	40022	jul	1	6.957	4.644	112.7	76.7	1658.3	0.88	0.41	0.52	0.74	0.699999	2.55	455.9	171	6.6
38	478547	5045777	0	53	0	53	15	2009	2009215	40028	aug	1	6.957	4.644	170.5	65.6	1645.4	0.87	0.42	0.51	0.74	0.699999	2.54	455.9	171	6.8
38	478839	5045558	0	57	0	57	16	2009	2009219	40032	aug	1	6.957	4.644	73.5	92.7	1678.6	0.31	0.17	0.42	0.55	0.879999	1.45	455.9	171	7
39	471569	5061057	0	1	0	1	1	2009	2009162	39975	jun	9	0.068	0.04	491	9.8	642.4	0	0	0	0	0.85	0	455.9	164	2.4
39	471608	5061051	0	2	0	2	2	2009	2009163	39976	jun	9	0.068	0.04	488.4	17.9	661.3	0	0	0	0	0.85	0	455.9	164	2.6
39	471592	5061160	0	3	0	3	3	2009	2009165	39978	jun	9	0.068	0.04	539.9	14.5	740.5	0	0	0	0	0.86	0	455.9	164	2.8
40	476114	5055525	0	1	0	1	1	2009	2009162	39975	jun	7	0.454	0.477	168	46.8	645.2	0.17	0.66	0.48	0.5	0.8	1.81	455.9	168	2.84
40	476258	5059937	1	3	0	3	2	2009	2009165	39978	jun	9	0.068	0.04	338.6	48.4	772.2	0.99	0.35	0.16	0.4	0.79	1.9	455.9	170	3.04
41	471441	5040827	0	1	0	1	1	2009	2009163	39976	jun	1	9.698	13.335	73.5	376.2	1095.1	0.84	0.44	0.54	0.74	0.569999	2.56	455.9	172	1.5
41	471587	5040549	0	5	0	5	2	2009	2009168	39981	jun	3	0.031	0.112	62.8	69.6	853	0.68	0.38	0.31	0.42	0.8	1.79	455.9	172	1.7
41	471584	5040426	0	6	0	6	3	2009	2009169	39982	jun	9	0.003	0.022	156.5	47	825.8	1	0.26	0.25	0.4	0.81	1.91	455.9	172	1.9
41	471646	5040388	0	9	0	9	4	2009	2009172	39985	jun	4	0.018	0.083	59.3	65.7	756.6	1	0.27	0.24	0.4	0.8	1.91	455.9	172	2.1
41	471694	5040369	0	11	0	11	5	2009	2009174	39987	jun	4	0.018	0.083	62.5	30.3	705.7	1	0.27	0.24	0.4	0.79	1.91	455.9	172	2.3
41	471527	5040457	0	14	0	14	6	2009	2009177	39990	jun	3	0.031	0.112	59.9	4	888.9	0.68	0.38	0.3	0.42	0.819999	1.78	455.9	172	2.5
41	471649	5040046	0	17	0	17	7	2009	2009180	39993	jun	1	0.043	0.126	99.9	109.3	750	0.88	0.44	0.5	0.74	0.61	2.56	455.9	172	2.7
41	471362	5040614	0	25	0	25	8	2009	2009188	40001	jul	8	0.012	0.067	30.8	222.5	1087.2	0.84	0.43	0.53	0.74	0.709999	2.54	455.9	172	2.9
41	471597	5040329	0	26	0	26	9	2009	2009189	40002	jul	3	0.02	0.101	62.6	132.3	794.4	0.99	0.27	0.25	0.4	0.779999	1.91	455.9	172	3.1
41	471647	5040359	0	32	0	32	10	2009	2009195	40008	jul	4	0.018	0.083	42.7	75.2	749.8	1	0.27	0.24	0.4	0.79	1.91	455.9	172	3.3
41	471588	5040305	0	32	0	32	11	2009	2009195	40008	jul	4	0.001	0.011	24.1	139.6	800.4	0.68	0.4	0.31	0.42	0.769999	1.81	455.9	172	3.5
41	471725	5040334	0	35	0	35	12	2009	2009198	40011	jul	4	0.018	0.083	48.9	48.7	668.6	0.68	0.39	0.29	0.42	0.79	1.78	455.9	172	3.7
41	471631	5040258	0	37	0	37	13	2009	2009200	40013	jul	4	0.002	0.018	22.8	157	753.9	1	0.28	0.26	0.4	0.769999	1.94	455.9	172	3.9
41	471444	5040820	0	44	0	44	14	2009	2009207	40020	jul	1	9.698	13.335	74.5	368.6	1089.1	0.84	0.44	0.54	0.74	0.569999	2.56	455.9	172	4.1
41	471694	5040113	0	44	0	44	15	2009	2009207	40020	jul	4	0.017	0.077	42.1	136.9	695.7	0.99	0.29	0.24	0.4	0.769999	1.92	455.9	172	4.3
41	471607	5040241	0	47	0	47	16	2009	2009210	40023	jul	2	0.001	0.012	14.6	184.6	777.3	1	0.28	0.26	0.4	0.769999	1.94	455.9	172	4.5
41	471578	5040369	0	55	0	55	17	2009	2009218	40031	aug	3	0.02	0.101	57.8	94.8	819.5	0.68	0.39	0.3	0.42	0.779999	1.79	455.9	172	4.7
41	471492	5040812	0	58	0	58	18	2009	2009221	40034	aug	8	0.012	0.067	27.9	346.9	1043.1	0.85	0.44	0.54	0.74	0.68	2.57	455.9	172	4.9
41	471507	5040482	0	61	0	61	19	2009	2009224	40037	aug	3	0.031	0.112	75	33.5	914.9	0.88	0.4	0.53	0.74	0.81	2.55	455.9	172	5.1
41	470276	5041774	0	64	0	64	20	2009	2009227	40040	aug	3	0.005	0.036	32.9	34.9	367.9	0.68	0.44	0.25	0.42	0.779999	1.79	455.9	174	5.3
42	478427	5057072	0	1	0	1	1	2009	2009163	39976	jun	6	0.2	0.246	114	25.9	459.3	0.12	0.34	0.39	0.37	0.769999	1.22	455.9	172	2.5
42	478612	5057181	0	4	0	4	2	2009	2009167	39980	jun	1	9.02	8.798	218.5	149.4	601.2	0.88	0.49	0.46	0.74	0.579999	2.57	455.9	170	2.7
42	478421	5057242	0	9	0	9	3	2009	2009172	39985	jun	1	9.02	8.798	174.3	195.8	629.1	0.86	0.51	0.45	0.74	0.579999	2.56	455.9	170	2.9
42	478627	5057154	0	12	0	12	4	2009	2009175	39988	jun	1	9.02	8.798	201.4	132	581	0.86	0.5	0.44	0.74	0.589999	2.54	455.9	170	3.1
42	478731	5057198	0	14	0	14	5	2009	2009177	39990	jun	1	9.02	8.798	244	232	664.8	0.88	0.48	0.48	0.74	0.56	2.58	455.9	170	3.3
42	478371	5057132	0	15	0	15	6	2009	2009178	39991	jun	6	0.2	0.246	160.4	85.1	521	0.11	0.35	0.39	0.37	0.759999	1.22	455.9	172	3.5
42	478502	5057461	0	17	0	17	7	2009	2009180	39993	jun	4	0.016	0.056	356.1	415.9	798.5	0.88	0.49	0.5	0.74	0.519999	2.61	455.9	170	3.7
42	479088	5057681	0	20	0	20	8	2009	2009183	39996	jul	3	0.01	0.053	57.3	170.4	1229.5	0.12	0.34	0.41	0.37	0.79	1.24	455.9	173	3.9
42	478521	5057220	0	25	0	25	9	2009	2009188	40001	jul	1	9.02	8.798	199	175.2	616.2	0.86	0.51	0.44	0.74	0.579999	2.55	455.9	170	4.1
42	478628	5057443	0	26	0	26	10	2009	2009189	40002	jul	1	9.02	8.798	307.6	405.9	856.9	0.84	0.52	0.47	0.74	0.519999	2.57	455.9	170	4.3
42	478598	5057172	0	32	0	32	11	2009	2009195	40008	jul	1	9.02	8.798	212.3	135.8	588.2	0.86	0.5	0.45	0.74	0.579999	2.55	455.9	170	4.5
42	478528	5057597	1	36	0	36	12	2009	2009199	40012	jul	1	9.02	8.798	338.1	552.2	797.2	0.84	0.52	0.49	0.74	0.469999	2.59	455.9	170	4.7
45	483331	5060207	0	1	0	1	1	2009	2009167	39980	jun	9	0.068	0.04	245.6	3.4	1095.1	0.88	0.41	0.51	0.74	0.889999	2.54	455.9	175	3.6
45	483605	5060113	0	2	0	2	2	2009	2009168	39981	jun	1	9.02	8.798	516.7	97.2	835.7	0.86	0.42	0.51	0.74	0.62	2.53	455.9	174	3.8
45	483374	5059891	0	2	0	2	3	2009	2009169	39982	jun	1	9.02	8.798	665.8	319.3	875.7	0.8	0.47	0.5	0.74	0.56	2.51	455.9	175	4
45	483300	5059674	0	3	0	3	4	2009	2009170	39983	jun	1	9.02	8.798	710.2	536.4	865.3	0.76	0.52	0.48	0.74	0.479999	2.5	455.9	175	4.2
45	483482	5060224	0	10	0	10	5	2009	2009177	39990	jun	9	0.068	0.04	266.6	13.8	1000.2	0.88	0.41	0.51	0.74	0.66	2.54	455.9	175	4.4
45	483262	5059619	0	11	0	11	6	2009	2009178	39991	jun	1	9.02	8.798	691.1	591.5	891.1	0.77	0.51	0.5	0.74	0.469999	2.52	455.9	175	4.6
45	482965	5059644	0	13	0	13	7	2009	2009180	39993	jun	1	9.02	8.798	679.6	568.7	1187.9	0.81	0.49	0.52	0.74	0.509999	2.56	455.9	175	4.8
45	483282	5059231	0	15	0	15	8	2009	2009182	39995	jul	1	9.02	8.798	485.4	492.9	879.7	0.86	0.46	0.54	0.74	0.49	2.6	455.9	174	5
45	483106	5059458	0	21	0	21	9	2009	2009188	40001	jul	1	9.02	8.798	578.6	731.1	1030.5	0.83	0.48	0.56	0.74	0.439999	2.61	455.9	175	5.2
45	482995	5059556	0	23	0	23	10	2009	2009190	40003	jul	1	9.02	8.798	628	656.4	1146.9	0.85	0.46	0.57	0.74	0.479999	2.62	455.9	175	5.4
45	482788	5058815	0	25	0	25	11	2009	2009192	40005	jul	4	0.111	0.369	47.8	89.7	1201.3	1	0.31	0.21	0.4	0.85	1.92	455.9	174	5.6
45	483477	5058848	0	28	0	28	12	2009	2009195	40008	jul	1	9.02	8.798	246.5	118.9	876.3	0.84	0.49	0.45	0.74	0.62	2.52	455.9	174	5.8
45	482823	5059824	0	30	0	30	13	2009	2009197	40010	jul	1	9.02	8.798	793.2	390	1364.7	0.81	0.5	0.48	0.74	0.56	2.53	455.9	175	6
45	482960	5059393	0	35	0	35	14	2009	2009202	40015	jul	4	0.01	0.042	117.7	681.6	1177.4	0.99	0.29	0.33	0.4	0.639999	2.01	455.9	174	6.2
45	482788	5059034	0	39	0	39	15	2009	2009206	40019	jul	2	0.014	0.07	108.1	286.8	1364.3	0.31	0.23	0.39	0.55	0.79	1.48	455.9	174	6.4
45	482866	5059638	0	41	0	41	16	2009	2009208	40021	jul	1	9.02	8.798	677.6	575.6	1284.8	0.86	0.46	0.56	0.74	0.5	2.62	455.9	175	6.6
45	483156	5059519	0	49	0	49	17	2009	2009216	40029	aug	1	9.02	8.798	618.5	692	983.4	0.8	0.5	0.53	0.74	0.449999	2.57	455.9	175	6.8
45	482968	5059433	0	56	0	56	18	2009	2009223	40036	aug	1	9.02	8.798	556.6	719.8	1168.4	0.87	0.45	0.59	0.74	0.449999	2.65	455.9	175	7
46	482339	5060216	0	1	0	1	1	2009	2009167	39980	jun	9	0.016	0.105	133	2.2	1740.3	0.88	0.45	0.48	0.74	0.939999	2.55	455.9	175	3.72
46	482571	5059988	0	2	0	2	2	2009	2009168	39981	jun	1	9.02	8.798	897.5	228.4	1653.4	0.82	0.5	0.45	0.74	0.639999	2.51	455.9	175	3.92
46	482406	5059977	0	2	0	2	3	2009	2009169	39982	jun	1	9.02	8.798	840.9	240.9	1807.6	0.83	0.5	0.45	0.74	0.66	2.52	455.9	175	4.12
46	482346	5060103	0	3	0	3	4	2009	2009170	39983	jun	1	9.02	8.798	880.7	115.2	1832.2	0.86	0.47	0.47	0.74	0.689999	2.54	455.9	175	4.32
46	482432	5060049	0	6	0	6	5	2009	2009173	39986	jun	1	9.02	8.798	880.1	168.6	1804.6	0.84	0.48	0.46	0.74	0.67	2.52	455.9	175	4.52
46	482618	5060038	0	8	0	8	6	2009	2009175	39988	jun	1	9.02	8.798	935	177.9	1625.7	0.84	0.48	0.46	0.74	0.66	2.52	455.9	175	4.72
46	482559	5060011	0	10	0	10	7	2009	2009177	39990	jun	1	9.02	8.798	903.3	205.5	1672.1	0.83	0.5	0.46	0.74	0.639999	2.53	455.9	175	4.92
46	482722	5060144	0	11	0	11	8	2009	2009178	39991	jun	1	9.02	8.798	967.7	71	1571.5	0.86	0.45	0.48	0.74	0.68	2.53	455.9	175	5.12
46	482409	5060283	0	13	0	13	9	2009	2009180	39993	jun	1	9.02	8.798	966.6	65.1	1737	0.87	0.45	0.47	0.74	0.709999	2.53	455.9	175	5.32
46	482260	5059980	0	15	0	15	10	2009	2009182	39995	jul	1	9.02	8.798	803.1	178.4	1881	0.87	0.48	0.48	0.74	0.85	2.57	455.9	175	5.52
46	482586	5060061	1	18	0	18	11	2009	2009185	39998	jul	1	9.02	8.798	934	155.2	1663.8	0.84	0.48	0.46	0.74	0.68	2.52	455.9	175	5.72
47	483184	5060151	0	1	0	1	1	2009	2009168	39981	jun	1	9.02	8.798	788.5	59.7	1175.7	0.88	0.41	0.52	0.74	0.67	2.55	455.9	175
47	483350	5059840	0	2	0	2	2	2009	2009169	39982	jun	1	9.02	8.798	684.9	370.3	873.8	0.81	0.46	0.5	0.74	0.54	2.51	455.9	175
47	483316	5060241	0	2	0	2	3	2009	2009170	39983	jun	1	9.02	8.798	711.3	30.6	1129.1	0.87	0.43	0.5	0.74	0.889999	2.54	455.9	175
47	483200	5060242	0	5	0	5	4	2009	2009173	39986	jun	1	9.02	8.798	785.7	31.4	1217.7	0.87	0.43	0.5	0.74	0.66	2.54	455.9	175
47	483030	5060214	0	7	0	7	5	2009	2009175	39988	jun	9	0.068	0.04	269.2	1.9	1338.1	0.88	0.42	0.51	0.74	0.91	2.55	455.9	175
47	483185	5060340	0	9	0	9	6	2009	2009177	39990	jun	1	9.02	8.798	808.2	129.3	1292.6	0.85	0.45	0.49	0.74	0.639999	2.53	455.9	175
47	483199	5060280	0	10	0	10	7	2009	2009178	39991	jun	1	9.02	8.798	790.9	69.4	1242.7	0.87	0.43	0.5	0.74	0.66	2.54	455.9	175
47	483029	5060492	0	12	0	12	8	2009	2009180	39993	jun	1	9.02	8.798	867.2	279.8	1510.3	0.79	0.52	0.45	0.74	0.62	2.5	455.9	172
47	483192	5060273	0	14	0	14	9	2009	2009182	39995	jul	1	9.02	8.798	794.5	62.3	1243.5	0.87	0.43	0.5	0.74	0.66	2.54	455.9	175
47	483031	5060462	0	20	0	20	10	2009	2009188	40001	jul	1	9.02	8.798	876.1	249.8	1488.8	0.81	0.49	0.46	0.74	0.629999	2.5	455.9	172
47	483161	5060108	0	22	0	22	11	2009	2009190	40003	jul	1	9.02	8.798	801.4	102.9	1170.4	0.88	0.41	0.52	0.74	0.649999	2.55	455.9	175
47	482995	5060201	0	24	0	24	12	2009	2009192	40005	jul	9	0.068	0.04	278.8	11.5	1360.3	0.88	0.42	0.51	0.74	0.91	2.55	455.9	175
47	483207	5060391	0	27	0	27	13	2009	2009195	40008	jul	1	9.02	8.798	802	180.5	1311.3	0.83	0.47	0.47	0.74	0.629999	2.51	455.9	175
47	483203	5060324	0	29	0	29	14	2009	2009197	40010	jul	1	9.02	8.798	794.4	113.4	1268.5	0.85	0.45	0.49	0.74	0.649999	2.53	455.9	175
47	483100	5060225	0	34	0	34	15	2009	2009202	40015	jul	9	0.068	0.04	262.4	13.5	1287.1	0.88	0.42	0.5	0.74	0.91	2.54	455.9	175
47	483110	5060225	0	38	0	38	16	2009	2009206	40019	jul	9	0.068	0.04	261.2	13.6	1279	0.88	0.42	0.5	0.74	0.91	2.54	455.9	175
47	483010	5060200	0	40	0	40	17	2009	2009208	40021	jul	9	0.068	0.04	277.2	12.3	1347.1	0.88	0.42	0.51	0.74	0.91	2.55	455.9	175
47	482847	5060284	1	42	0	42	18	2009	2009210	40023	jul	1	9.02	8.798	977	70.2	1529.7	0.87	0.43	0.5	0.74	0.689999	2.54	455.9	175
48	477592	5041695	0	1	0	1	1	2009	2009174	39987	jun	1	9.02	8.798	97.4	14.1	717.8	0.88	0.36	0.56	0.74	0.639999	2.54	455.9	163	2.5
48	477510	5041752	1	2	0	2	2	2009	2009174	39987	jun	1	9.02	8.798	121	105.5	758.5	0.86	0.38	0.55	0.74	0.61	2.53	455.9	163	2.7
50	473266	5044753	0	1	0	1	1	2009	2009182	39995	jul	1	9.698	13.335	154.9	4.6	588.4	0.87	0.48	0.44	0.74	0.86	2.53	455.9	173	1.42
50	471352	5044340	0	2	0	2	2	2009	2009183	39996	jul	1	0.366	0.429	206.7	125.4	213	0.84	0.45	0.49	0.74	0.56	2.52	455.9	173	1.62
50	471546	5044354	0	2	0	2	3	2009	2009184	39997	jul	9	0.023	0.13	136.4	47.8	403.7	0.88	0.43	0.5	0.74	0.819999	2.55	455.9	173	1.82
50	471370	5044406	0	6	0	6	4	2009	2009188	40001	jul	1	0.366	0.429	194.7	57	227.9	0.86	0.43	0.5	0.74	0.569999	2.53	455.9	173	2.02
50	471425	5044365	0	7	0	7	5	2009	2009189	40002	jul	1	0.366	0.429	210.4	71.8	282.3	0.87	0.42	0.5	0.74	0.589999	2.53	455.9	173	2.22
50	471478	5044282	0	8	0	8	6	2009	2009190	40003	jul	1	0.366	0.429	218	25.2	349.5	0.87	0.43	0.5	0.74	0.6	2.54	455.9	173	2.42
50	471537	5044340	0	12	0	12	7	2009	2009194	40007	jul	9	0.023	0.13	130.9	41.9	396	0.88	0.43	0.5	0.74	0.819999	2.55	455.9	173	2.62
50	471530	5044334	0	13	0	13	8	2009	2009195	40008	jul	9	0.023	0.13	127.3	35.2	389.7	0.88	0.43	0.5	0.74	0.819999	2.55	455.9	173	2.82
50	471586	5044279	0	16	0	16	9	2009	2009198	40011	jul	1	9.698	13.335	207.2	51.3	454.6	0.87	0.44	0.49	0.74	0.829999	2.54	455.9	173	3.02
50	471541	5044346	0	16	0	16	10	2009	2009198	40011	jul	9	0.023	0.13	133.5	45.3	399.4	0.88	0.43	0.5	0.74	0.819999	2.55	455.9	173	3.22
50	471324	5044446	0	18	0	18	11	2009	2009200	40013	jul	1	0.366	0.429	180	58.1	191.6	0.88	0.41	0.51	0.74	0.569999	2.54	455.9	173	3.42
50	471375	5044432	0	19	0	19	12	2009	2009201	40014	jul	1	0.366	0.429	189.9	30.6	237	0.88	0.41	0.51	0.74	0.589999	2.54	455.9	173	3.62
50	471515	5044301	0	22	0	22	13	2009	2009204	40017	jul	1	0.366	0.429	216.5	15.9	380.5	0.88	0.43	0.5	0.74	0.819999	2.55	455.9	173	3.82
50	471522	5044469	0	24	0	24	14	2009	2009206	40019	jul	1	9.698	13.335	230.9	60.7	381.8	0.87	0.43	0.49	0.74	0.6	2.53	455.9	173	4.02
50	471458	5044321	0	26	0	26	15	2009	2009208	40021	jul	1	0.366	0.429	214.9	36	320.7	0.88	0.42	0.5	0.74	0.589999	2.54	455.9	173	4.22
50	471563	5044315	0	27	0	27	16	2009	2009209	40022	jul	1	9.698	13.335	216.1	61.9	425.1	0.88	0.43	0.5	0.74	0.61	2.55	455.9	173	4.42
50	471542	5044321	0	28	0	28	17	2009	2009210	40023	jul	9	0.023	0.13	129.3	47.9	403.4	0.88	0.43	0.5	0.74	0.819999	2.55	455.9	173	4.62
50	471324	5044446	0	28	0	28	18	2009	2009210	40023	jul	1	0.366	0.429	180	58.1	191.6	0.88	0.41	0.51	0.74	0.569999	2.54	455.9	173	4.82
50	471525	5044299	0	34	0	34	19	2009	2009216	40029	aug	9	0.023	0.13	116.5	22.7	390.7	0.88	0.43	0.5	0.74	0.819999	2.55	455.9	173	5.02
50	471488	5044304	0	36	0	36	20	2009	2009218	40031	aug	1	0.366	0.429	216.1	5.1	353.5	0.88	0.42	0.5	0.74	0.6	2.54	455.9	173	5.22
50	471497	5044288	0	37	0	37	21	2009	2009219	40032	aug	1	0.366	0.429	217.6	6.3	366.1	0.87	0.43	0.5	0.74	0.6	2.54	455.9	173	5.42
50	471466	5044317	0	40	0	40	22	2009	2009222	40035	aug	1	0.366	0.429	215.1	27.8	329.3	0.88	0.42	0.5	0.74	0.6	2.54	455.9	173	5.62
50	471462	5044287	0	40	0	40	23	2009	2009222	40035	aug	1	0.366	0.429	217.1	35.4	332.7	0.87	0.43	0.5	0.74	0.589999	2.54	455.9	173	5.82
50	471558	5044395	0	41	0	41	24	2009	2009223	40036	aug	1	9.698	13.335	224.1	56	414.9	0.87	0.43	0.5	0.74	0.6	2.54	455.9	173	6.02
50	471593	5044331	0	42	0	42	25	2009	2009224	40037	aug	1	9.698	13.335	219.5	94.1	452.7	0.86	0.45	0.49	0.74	0.6	2.54	455.9	173	6.22
50	471454	5044218	0	51	0	51	26	2009	2009233	40046	aug	1	0.366	0.429	227.6	83.5	351.6	0.87	0.43	0.49	0.74	0.579999	2.53	455.9	173	6.42
51	475814	5041886	0	1	0	1	1	2010	2010134	40312	may	3	0.004	0.026	40.3	189.5	26.4	0.88	0.45	0.49	0.74	0.519999	2.56	-12.7	174	1.2
51	475706	5042309	0	2	0	2	2	2010	2010135	40313	may	9	0.068	0.39	214.3	2.7	163	0.88	0.45	0.47	0.74	0.81	2.54	-12.7	174	1.4
51	476104	5042105	0	3	0	3	3	2010	2010137	40315	may	9	0.068	0.39	123.6	5.7	220.8	1	0.28	0.22	0.4	0.819999	1.9	-12.7	174	1.6
51	475995	5042077	0	4	0	4	4	2010	2010138	40316	may	1	0.188	0.388	87	5.5	116.9	0.88	0.44	0.48	0.74	0.8	2.54	-12.7	174	1.8
51	475731	5041132	0	5	0	5	5	2010	2010139	40317	may	3	0.054	0.16	63.7	424.5	117	0.68	0.43	0.33	0.42	0.62	1.86	-12.7	175	2
51	475899	5042127	0	6	0	6	6	2010	2010140	40318	may	9	0.068	0.39	166	4	16.8	0.88	0.45	0.47	0.74	0.8	2.54	-12.7	174	2.2
51	475969	5041774	0	7	0	7	7	2010	2010141	40319	may	3	0.004	0.027	74.8	0.2	140	0.68	0.42	0.26	0.42	0.75	1.78	-12.7	174	2.4
51	475668	5042311	0	8	0	8	8	2010	2010142	40320	may	9	0.068	0.39	222.4	1.9	200.9	0.31	0.23	0.34	0.55	0.81	1.43	-12.7	174	2.6
51	476547	5042719	0	9	0	9	9	2010	2010143	40321	may	1	0.061	0.154	56	0.6	381.8	1	0.24	0.26	0.4	0.819999	1.9	-12.7	175	2.8
51	475825	5042137	0	10	0	10	10	2010	2010144	40322	may	9	0.068	0.39	192.3	3.7	55.6	0.88	0.45	0.47	0.74	0.579999	2.54	-12.7	174	3
51	475488	5042315	0	11	0	11	11	2010	2010145	40323	may	9	0.068	0.39	244.7	10.7	380.5	0.31	0.24	0.33	0.55	0.8	1.43	-12.7	174	3.2
51	475505	5042305	0	15	0	15	12	2010	2010149	40327	may	9	0.068	0.39	244.2	5	364	0.31	0.24	0.33	0.55	0.819999	1.43	-12.7	174	3.4
51	475872	5041527	0	18	0	18	13	2010	2010152	40330	jun	4	0.031	0.108	56.4	6.7	11	0.99	0.3	0.21	0.4	0.569999	1.9	-12.7	174	3.6
51	475699	5042315	0	19	0	19	14	2010	2010153	40331	jun	9	0.068	0.39	216	2	169.7	0.88	0.45	0.47	0.74	0.81	2.54	-12.7	174	3.8
51	475892	5042131	0	21	0	21	15	2010	2010155	40333	jun	9	0.068	0.39	165.3	1.4	10.4	0.88	0.45	0.47	0.74	0.8	2.54	-12.7	174	4
51	475763	5042222	0	23	0	23	16	2010	2010157	40335	jun	1	0.188	0.388	42	2.3	110.2	0.88	0.45	0.47	0.74	0.589999	2.54	-12.7	174	4.2
51	475883	5041832	0	27	0	27	17	2010	2010161	40339	jun	1	0.188	0.388	128.8	103.9	48.1	0.87	0.46	0.48	0.74	0.56	2.55	-12.7	174	4.4
51	475898	5041594	0	28	0	28	18	2010	2010162	40340	jun	3	0.002	0.018	32.2	0.8	42.7	0.69	0.42	0.27	0.42	0.75	1.8	-12.7	174	4.6
51	476034	5042071	0	29	0	29	19	2010	2010163	40341	jun	4	0.018	0.069	53.4	0.3	156.4	1	0.29	0.21	0.4	0.769999	1.9	-12.7	174	4.8
51	476113	5042123	0	31	0	31	20	2010	2010165	40343	jun	9	0.068	0.39	120.4	7.4	229.6	1	0.28	0.22	0.4	0.769999	1.9	-12.7	174	5
51	472756	5049491	0	34	0	34	21	2010	2010168	40346	jun	1	9.02	8.798	358	666.9	503.1	0.81	0.54	0.5	0.74	0.409999	2.59	-12.7	172	5.2
51	465796	5031186	0	35	0	35	22	2010	2010169	40347	jun	2	0.491	0.69	164.9	13.3	129.7	0.31	0.25	0.32	0.55	0.779999	1.43	-12.7	176	5.4
51	475847	5041448	0	38	0	38	23	2010	2010172	40350	jun	4	0.031	0.108	80.4	87.9	20.6	1	0.29	0.22	0.4	0.73	1.91	-12.7	174	5.6
51	475903	5041597	0	39	0	39	24	2010	2010173	40351	jun	1	0.188	0.388	114.9	2.9	47.9	0.69	0.42	0.27	0.42	0.75	1.8	-12.7	174	5.8
51	475851	5041470	0	41	0	41	25	2010	2010175	40353	jun	4	0.031	0.108	84.4	66	14.8	1	0.29	0.22	0.4	0.73	1.91	-12.7	174	6
51	475826	5041320	0	42	0	42	26	2010	2010176	40354	jun	1	0.015	0.055	55.6	216.6	24.2	0.88	0.44	0.51	0.74	0.509999	2.57	-12.7	175	6.2
51	474151	5041476	0	43	0	43	27	2010	2010177	40355	jun	2	0.011	0.052	30.6	7.1	848.1	0.31	0.19	0.38	0.55	0.819999	1.43	-12.7	176	6.4
51	475426	5042251	0	44	0	44	28	2010	2010178	40356	jun	2	0.433	0.957	130.8	11.4	445.3	0.31	0.24	0.33	0.55	0.81	1.43	-12.7	174	6.6
51	475420	5042226	0	45	0	45	29	2010	2010179	40357	jun	2	0.433	0.957	124.9	8.8	452.4	0.31	0.24	0.33	0.55	0.81	1.43	-12.7	174	6.8
51	475218	5041935	0	46	0	46	30	2010	2010180	40358	jun	4	0.002	0.018	32.5	15.1	265	1	0.34	0.16	0.4	0.779999	1.9	-12.7	174	7
51	475660	5041587	0	47	0	47	31	2010	2010181	40359	jun	2	0.005	0.036	55.3	225.1	150.6	0.68	0.44	0.29	0.42	0.689999	1.83	-12.7	174	7.2
51	475972	5041767	0	53	0	53	32	2010	2010187	40365	jul	4	0.007	0.033	70.5	6.1	143.7	0.68	0.42	0.26	0.42	0.75	1.78	-12.7	174	7.4
51	475748	5041737	0	54	0	54	33	2010	2010188	40366	jul	3	0.036	0.098	83.8	191.3	75.6	0.88	0.46	0.49	0.74	0.699999	2.57	-12.7	174	7.6
51	475820	5042135	0	55	0	55	34	2010	2010189	40367	jul	1	0.188	0.388	40.9	6.7	60.8	0.88	0.45	0.47	0.74	0.579999	2.54	-12.7	174	7.8
51	475878	5042134	0	56	0	56	35	2010	2010190	40368	jul	9	0.068	0.39	167.5	0.7	3.1	0.88	0.45	0.47	0.74	0.8	2.54	-12.7	174	8
51	475345	5041977	0	57	0	57	36	2010	2010191	40369	jul	9	0.068	0.39	248.1	7.6	366	0.31	0.26	0.31	0.55	0.819999	1.43	-12.7	174	8.2
51	475524	5042104	0	58	0	58	37	2010	2010192	40370	jul	1	0.188	0.388	153.3	129.8	350.8	0.87	0.48	0.46	0.74	0.56	2.55	-12.7	174	8.4
51	475402	5042163	0	59	0	59	38	2010	2010193	40371	jul	2	0.433	0.957	103	4.8	453	0.3	0.25	0.32	0.55	0.81	1.42	-12.7	174	8.6
51	475689	5041746	0	61	0	61	39	2010	2010195	40373	jul	4	0.004	0.026	41.2	249.6	135.2	0.69	0.44	0.28	0.42	0.689999	1.83	-12.7	174	8.8
51	475763	5042216	0	62	0	62	40	2010	2010196	40374	jul	1	0.188	0.388	42.8	4.1	110.7	0.88	0.45	0.47	0.74	0.589999	2.54	-12.7	174	9
51	474608	5041708	0	63	0	63	41	2010	2010197	40375	jul	2	0.195	0.451	85.7	7.1	342.6	1	0.31	0.2	0.4	0.779999	1.91	-12.7	174	9.2
51	475753	5042264	0	65	0	65	42	2010	2010199	40377	jul	9	0.068	0.39	201.4	1.5	118.1	0.88	0.45	0.47	0.74	0.8	2.54	-12.7	174	9.4
51	475766	5042219	0	66	0	66	43	2010	2010200	40378	jul	1	0.188	0.388	40.5	0.3	107.5	0.88	0.45	0.47	0.74	0.589999	2.54	-12.7	174	9.6
51	475888	5041563	0	67	0	67	44	2010	2010201	40379	jul	4	0.031	0.108	36.6	0.4	30.1	0.69	0.42	0.27	0.42	0.759999	1.8	-12.7	174	9.8
51	476001	5041607	0	68	0	68	45	2010	2010202	40380	jul	2	0.156	0.318	206.1	91.5	14.3	0.31	0.21	0.37	0.55	0.75	1.44	-12.7	174	10
51	475784	5042154	0	71	0	71	46	2010	2010205	40383	jul	1	0.188	0.388	44.2	4.9	95	0.88	0.45	0.47	0.74	0.579999	2.54	-12.7	174	10.2
51	480837	5050084	0	1	0	1	46	2010	2010181	40359	jun	7	0.041	0.093	131.8	81.2	169	0.18	0.65	0.49	0.5	0.74	1.82	-12.7	172	10.4
51	475893	5041584	0	75	0	75	47	2010	2010209	40387	jul	1	0.188	0.388	106.7	2.4	36.8	0.69	0.42	0.27	0.42	0.75	1.8	-12.7	174	10.6
51	481033	5049883	0	14	0	14	47	2010	2010195	40373	jul	1	9.02	8.798	97.4	93.4	83.8	0.87	0.48	0.45	0.74	0.56	2.54	-12.7	172	10.8
51	475893	5041592	0	76	0	76	48	2010	2010210	40388	jul	1	0.188	0.388	111.8	4.9	37.5	0.69	0.42	0.27	0.42	0.75	1.8	-12.7	174	11
51	480780	5050240	0	21	0	21	48	2010	2010202	40380	jul	1	9.02	8.798	56	46.2	73.8	0.68	0.46	0.23	0.42	0.579999	1.79	-12.7	176	11.2
51	475341	5041975	0	79	0	79	49	2010	2010213	40391	aug	9	0.068	0.39	246.6	9.1	362.3	0.31	0.26	0.31	0.55	0.819999	1.43	-12.7	174	11.4
51	479304	5053424	0	29	0	29	49	2010	2010210	40388	jul	5	0.181	0.228	287.2	295.7	157.3	0.11	0.64	0.42	0.37	0.68	1.54	-12.7	175	11.6
51	475642	5041988	0	82	0	82	50	2010	2010216	40394	aug	4	0.017	0.081	131.5	223.3	213.2	1	0.32	0.22	0.4	0.709999	1.94	-12.7	174	11.8
51	480096	5050822	0	33	0	33	50	2010	2010214	40392	aug	2	0.04	0.137	50.7	3.2	95.7	0.31	0.27	0.31	0.55	0.779999	1.44	-12.7	173	12
51	475860	5042133	0	88	0	88	51	2010	2010222	40400	aug	9	0.068	0.39	176.8	2.8	21.1	0.88	0.45	0.47	0.74	0.8	2.54	-12.7	174	12.2
52	468528	5040939	0	1	0	1	1	2010	2010142	40320	may	1	0.628	0.853	143.1	246.9	131.1	1	0.27	0.27	0.4	0.509999	1.94	-12.7	178	3.3
52	467925	5041217	0	3	0	3	2	2010	2010145	40323	may	9	0.068	0.04	177.5	0.2	721.1	0.31	0.21	0.36	0.55	0.86	1.43	-12.7	177	3.5
52	468349	5041191	0	8	0	8	3	2010	2010150	40328	may	9	0.068	0.04	238.4	4.9	316.2	0.31	0.19	0.38	0.55	0.829999	1.43	-12.7	178	3.7
52	469614	5041150	0	9	0	9	4	2010	2010151	40329	may	1	0.04	0.086	41	0.9	225.2	0.88	0.47	0.45	0.74	0.589999	2.54	-12.7	176	3.9
52	467929	5041186	0	14	0	14	5	2010	2010156	40334	jun	9	0.068	0.04	184.1	0.6	709.8	0.31	0.21	0.36	0.55	0.839999	1.43	-12.7	177	4.1
52	467338	5041138	0	15	0	15	6	2010	2010157	40335	jun	4	0.004	0.027	150.7	41.9	212.9	1	0.32	0.19	0.4	0.759999	1.91	-12.7	177	4.3
52	468642	5041389	0	19	0	19	7	2010	2010161	40339	jun	1	1.105	1.116	161	203.2	218.2	0.84	0.46	0.49	0.74	0.529999	2.53	-12.7	178	4.5
52	468771	5041189	0	20	0	20	8	2010	2010162	40340	jun	9	0.068	0.04	271.6	3.4	123.1	0.88	0.43	0.49	0.74	0.81	2.54	-12.7	178	4.7
52	469295	5041181	0	21	0	21	9	2010	2010163	40341	jun	9	0.068	0.04	395.2	6.5	42.6	0.88	0.46	0.46	0.74	0.81	2.54	-12.7	176	4.9
52	469022	5041183	0	22	0	22	10	2010	2010164	40342	jun	9	0.068	0.04	326.7	3	80.2	0.31	0.22	0.35	0.55	0.81	1.43	-12.7	178	5.1
52	468440	5041183	0	23	0	23	11	2010	2010165	40343	jun	9	0.068	0.04	258.2	3	237	0.88	0.41	0.51	0.74	0.819999	2.54	-12.7	178	5.3
52	476792	5042618	0	26	0	26	12	2010	2010168	40346	jun	2	0.023	0.08	64	151.1	194.7	0.31	0.15	0.44	0.55	0.74	1.45	-12.7	175	5.5
52	465687	5031396	0	27	0	27	13	2010	2010169	40347	jun	1	9.02	8.798	184.2	107.5	201.1	0.88	0.48	0.46	0.74	0.569999	2.56	-12.7	176	5.7
52	468893	5041182	0	31	0	31	14	2010	2010173	40351	jun	9	0.068	0.04	290	3.5	7.6	0.88	0.44	0.48	0.74	0.81	2.54	-12.7	178	5.9
52	468339	5041189	0	33	0	33	15	2010	2010175	40353	jun	9	0.068	0.04	236	2.9	323.9	0.31	0.19	0.38	0.55	0.829999	1.43	-12.7	178	6.1
52	468629	5041184	0	37	0	37	16	2010	2010179	40357	jun	9	0.068	0.04	262.1	1.8	153.4	0.88	0.42	0.5	0.74	0.819999	2.54	-12.7	178	6.3
52	468066	5041490	0	38	0	38	17	2010	2010180	40358	jun	2	0.43	0.767	218.9	3.6	720.9	0.31	0.19	0.38	0.55	0.829999	1.43	-12.7	177	6.5
52	469146	5040764	0	39	0	39	18	2010	2010181	40359	jun	2	2.812	4.405	82.3	316.6	93.8	0.3	0.22	0.4	0.55	0.689999	1.47	-12.7	176	6.7
52	468021	5041176	0	45	0	45	19	2010	2010187	40365	jul	9	0.068	0.04	194.2	10.5	617.9	0.31	0.2	0.37	0.55	0.85	1.43	-12.7	177	6.9
52	468645	5041176	0	45	0	45	20	2010	2010187	40365	jul	9	0.068	0.04	267.3	9.8	147.1	0.88	0.42	0.5	0.74	0.819999	2.54	-12.7	178	7.1
52	468697	5040696	0	46	0	46	21	2010	2010188	40366	jul	1	0.013	0.056	74.1	84.1	152.2	0.88	0.41	0.52	0.74	0.56	2.55	-12.7	178	7.3
52	468298	5041250	0	47	0	47	22	2010	2010189	40367	jul	1	1.105	1.116	51.2	63.8	390.9	0.88	0.42	0.52	0.74	0.579999	2.56	-12.7	178	7.5
52	467890	5041183	0	48	0	48	23	2010	2010190	40368	jul	9	0.068	0.04	192.2	3.4	747.3	0.31	0.21	0.36	0.55	0.86	1.43	-12.7	177	7.7
52	467939	5041242	0	49	0	49	24	2010	2010191	40369	jul	2	0.43	0.767	90.3	0.7	714.6	0.29	0.21	0.36	0.55	0.86	1.41	-12.7	177	7.9
52	468958	5041183	0	50	0	50	25	2010	2010192	40370	jul	9	0.068	0.04	310.2	2.7	53.1	0.31	0.22	0.35	0.55	0.81	1.43	-12.7	178	8.1
52	468374	5041192	0	51	0	51	26	2010	2010193	40371	jul	9	0.068	0.04	245	5.9	295.5	0.31	0.19	0.38	0.55	0.829999	1.43	-12.7	178	8.3
52	468539	5041513	1	53	0	53	27	2010	2010195	40373	jul	1	1.105	1.116	203.3	327.1	303.7	0.84	0.46	0.52	0.74	0.5	2.56	-12.7	178	8.5
53	465887	5028443	0	1	0	1	1	2010	2010143	40321	may	1	9.02	8.798	213.1	512.5	628.4	0.87	0.5	0.51	0.74	0.469999	2.62	-12.7	172	2.75
53	466329	5027910	0	2	0	2	2	2010	2010144	40322	may	9	0.068	0.04	369.1	6.9	395.8	0.88	0.48	0.44	0.74	0.6	2.54	-12.7	174	2.95
53	465177	5028604	0	2	0	2	3	2010	2010145	40323	may	7	0.027	0.079	171.9	5.1	1043.2	0.18	0.64	0.49	0.5	0.839999	1.81	-12.7	172	3.15
53	465195	5029153	0	6	0	6	4	2010	2010149	40327	may	2	0.134	0.306	57.3	0.1	595	0.31	0.22	0.35	0.55	0.819999	1.43	-12.7	176	3.35
53	465179	5028644	0	7	0	7	5	2010	2010150	40328	may	7	0.027	0.079	159.9	8.5	1008	0.18	0.64	0.5	0.5	0.839999	1.82	-12.7	172	3.55
53	465198	5028752	0	9	0	9	6	2010	2010152	40330	jun	2	0.134	0.306	138.1	7	906.2	0.3	0.25	0.33	0.55	0.839999	1.43	-12.7	172	3.75
53	465144	5028242	0	16	0	16	7	2010	2010159	40337	jun	1	0.133	0.177	182.8	1.6	1072.7	0.31	0.26	0.31	0.55	0.66	1.43	-12.7	172	3.95
53	465938	5028440	0	18	0	18	8	2010	2010161	40339	jun	1	9.02	8.798	217.8	511	592.6	0.88	0.5	0.52	0.74	0.469999	2.64	-12.7	172	4.15
53	466246	5027413	0	19	0	19	9	2010	2010162	40340	jun	1	9.02	8.798	154.6	506.1	21	0.87	0.5	0.5	0.74	0.43	2.61	-12.7	174	4.35
53	465179	5029318	0	20	0	20	10	2010	2010163	40341	jun	2	0.134	0.306	41.5	4.7	502.1	0.31	0.22	0.35	0.55	0.81	1.43	-12.7	176	4.55
53	465184	5028642	0	21	0	21	11	2010	2010164	40342	jun	7	0.027	0.079	158.4	3.2	1007.1	0.18	0.64	0.5	0.5	0.839999	1.82	-12.7	172	4.75
53	476805	5042952	0	25	0	25	12	2010	2010168	40346	jun	1	6.957	4.644	115.3	117.1	523	0.87	0.39	0.55	0.74	0.589999	2.55	-12.7	175	4.95
53	476178	5041801	0	26	0	26	13	2010	2010169	40347	jun	2	0.156	0.318	305.1	182.7	44.9	0.88	0.43	0.52	0.74	0.73	2.57	-12.7	174	5.15
53	465198	5029187	0	29	0	29	14	2010	2010172	40350	jun	2	0.134	0.306	63.8	7.3	569	0.31	0.22	0.35	0.55	0.819999	1.43	-12.7	176	5.35
53	465106	5029615	0	30	0	30	15	2010	2010173	40351	jun	2	0.063	0.129	61.4	1.4	473	0.31	0.23	0.34	0.55	0.81	1.43	-12.7	176	5.55
53	465969	5027928	0	32	0	32	16	2010	2010175	40353	jun	9	0.068	0.04	287.2	0.4	462.5	0.68	0.44	0.25	0.42	0.839999	1.79	-12.7	172	5.75
53	465213	5029094	0	33	0	33	17	2010	2010176	40354	jun	2	0.134	0.306	36	4.6	626.1	0.31	0.22	0.35	0.55	0.819999	1.43	-12.7	176	5.95
53	465874	5027920	0	34	0	34	18	2010	2010177	40355	jun	9	0.068	0.04	259.2	10.7	512.2	1	0.31	0.2	0.4	0.85	1.91	-12.7	172	6.15
53	465181	5029278	0	35	0	35	19	2010	2010178	40356	jun	2	0.134	0.306	56.1	1.7	524.7	0.31	0.22	0.35	0.55	0.819999	1.43	-12.7	176	6.35
53	465196	5028745	0	37	0	37	20	2010	2010180	40358	jun	2	0.134	0.306	140.5	8.1	913.2	0.31	0.24	0.33	0.55	0.839999	1.43	-12.7	172	6.55
53	465214	5028005	0	38	0	38	21	2010	2010181	40359	jun	9	0.068	0.04	133.6	52.5	836.5	0.12	0.63	0.39	0.37	0.85	1.51	-12.7	172	6.75
53	465224	5029034	0	44	0	44	22	2010	2010187	40365	jul	2	0.134	0.306	35.3	2.2	664	0.88	0.45	0.48	0.74	0.829999	2.55	-12.7	176	6.95
53	465344	5028245	0	45	0	45	23	2010	2010188	40366	jul	5	0.051	0.139	179.6	200.4	985.7	0.31	0.27	0.34	0.55	0.779999	1.47	-12.7	172	7.15
53	465541	5027933	0	46	0	46	24	2010	2010189	40367	jul	9	0.068	0.04	134.1	6.6	627	0.87	0.48	0.44	0.74	0.86	2.53	-12.7	172	7.35
53	465024	5027959	0	47	0	47	25	2010	2010190	40368	jul	1	0.02	0.088	105.6	7.8	928.7	0.88	0.48	0.44	0.74	0.879999	2.54	-12.7	171	7.55
53	465116	5028012	0	48	0	48	26	2010	2010191	40369	jul	1	0.133	0.177	104	0.9	902.9	0.88	0.49	0.43	0.74	0.639999	2.54	-12.7	172	7.75
53	465492	5027933	0	49	0	49	27	2010	2010192	40370	jul	9	0.068	0.04	119.8	8	641.6	0.87	0.49	0.43	0.74	0.86	2.53	-12.7	171	7.95
53	465150	5028400	0	50	0	50	28	2010	2010193	40371	jul	1	0.133	0.177	214.8	8	1207.4	0.18	0.65	0.48	0.5	0.67	1.81	-12.7	172	8.15
53	465669	5028933	0	52	0	52	29	2010	2010195	40373	jul	2	0.202	0.415	104.6	444.2	542.3	0.3	0.26	0.39	0.55	0.67	1.5	-12.7	176	8.35
53	465195	5028736	0	53	0	53	30	2010	2010196	40374	jul	2	0.134	0.306	142.7	8	921.3	0.31	0.24	0.33	0.55	0.829999	1.43	-12.7	172	8.55
53	465201	5028762	0	54	0	54	31	2010	2010197	40375	jul	2	0.134	0.306	134.9	5.2	896.2	0.3	0.25	0.33	0.55	0.839999	1.43	-12.7	172	8.75
53	465155	5028399	0	57	0	57	32	2010	2010200	40378	jul	1	0.133	0.177	215.7	2.9	1204.2	0.18	0.65	0.48	0.5	0.67	1.81	-12.7	172	8.95
53	465659	5027928	0	58	0	58	33	2010	2010201	40379	jul	9	0.068	0.04	185.6	8.4	601.9	0.88	0.48	0.44	0.74	0.85	2.54	-12.7	172	9.15
53	465765	5028522	0	59	0	59	34	2010	2010202	40380	jul	1	9.02	8.798	213.6	588.2	673.2	0.84	0.52	0.5	0.74	0.449999	2.6	-12.7	172	9.35
53	465994	5027924	0	60	0	60	35	2010	2010203	40381	jul	9	0.068	0.04	292.2	2.8	446.5	0.69	0.44	0.25	0.42	0.79	1.8	-12.7	174	9.55
53	469606	5027905	0	60	0	60	36	2010	2010203	40381	jul	7	0.354	0.704	109.3	57	201.6	0.18	0.65	0.49	0.5	0.759999	1.82	-12.7	173	9.75
53	465221	5028931	0	60	0	60	37	2010	2010203	40381	jul	2	0.134	0.306	73.3	3.4	746	0.31	0.23	0.34	0.55	0.829999	1.43	-12.7	172	9.95
53	466781	5027897	0	62	0	62	38	2010	2010205	40383	jul	9	0.068	0.04	284.2	7.1	103.3	0.88	0.49	0.43	0.74	0.8	2.54	-12.7	174	10.15
53	465181	5029286	0	62	0	62	39	2010	2010205	40383	jul	2	0.134	0.306	53.1	2.7	520.2	0.31	0.22	0.35	0.55	0.819999	1.43	-12.7	176	10.35
53	465102	5029566	0	63	0	63	40	2010	2010206	40384	jul	2	0.063	0.129	37	2.3	480.1	0.31	0.22	0.35	0.55	0.839999	1.43	-12.7	176	10.55
53	465105	5029628	0	65	0	65	41	2010	2010208	40386	jul	2	0.063	0.129	69.1	2.8	474	0.31	0.23	0.34	0.55	0.81	1.43	-12.7	176	10.75
53	465196	5027947	0	66	0	66	42	2010	2010209	40387	jul	9	0.068	0.04	97.1	6.6	801.6	0.68	0.47	0.22	0.42	0.81	1.79	-12.7	171	10.95
53	465684	5028552	0	67	0	67	43	2010	2010210	40388	jul	1	9.02	8.798	219.8	504.5	713	0.83	0.52	0.48	0.74	0.479999	2.57	-12.7	172	11.15
53	465976	5027921	0	70	0	70	44	2010	2010213	40391	aug	9	0.068	0.04	289.2	6.4	452.9	0.68	0.44	0.25	0.42	0.839999	1.79	-12.7	172	11.35
53	465110	5028019	0	71	0	71	45	2010	2010214	40392	aug	1	0.133	0.177	107.4	5.9	912.1	0.88	0.49	0.43	0.74	0.639999	2.54	-12.7	172	11.55
53	465807	5028408	0	73	0	73	46	2010	2010216	40394	aug	1	9.02	8.798	214.1	475.4	712.4	0.84	0.51	0.48	0.74	0.61	2.57	-12.7	172	11.75
53	465287	5027950	0	79	0	79	47	2010	2010222	40400	aug	9	0.068	0.04	116.2	1.8	749.6	0.12	0.63	0.38	0.37	0.819999	1.5	-12.7	171	11.95
53	465763	5028321	0	81	0	81	48	2010	2010224	40402	aug	1	9.02	8.798	201.9	387.2	802	0.83	0.52	0.47	0.74	0.529999	2.56	-12.7	172	12.15
53	465771	5028470	0	87	0	87	49	2010	2010230	40408	aug	1	9.02	8.798	214.7	536.4	705.5	0.83	0.53	0.48	0.74	0.469999	2.58	-12.7	172	12.35
53	465857	5028524	0	94	0	94	50	2010	2010237	40415	aug	1	9.02	8.798	213.6	592.7	604	0.86	0.52	0.51	0.74	0.439999	2.63	-12.7	172	12.55
53	465516	5028689	0	100	0	100	51	2010	2010243	40421	aug	2	0.014	0.052	77.5	316.4	786.2	0.31	0.25	0.38	0.55	0.74	1.49	-12.7	172	12.75
54	465887	5028443	0	1	0	1	1	2010	2010143	40321	may	1	9.02	8.798	213.1	512.5	628.4	0.87	0.5	0.51	0.74	0.469999	2.62	-12.7	172	2
54	465913	5027922	0	2	0	2	2	2010	2010144	40322	may	9	0.068	0.04	270.4	7.6	489.1	1	0.31	0.2	0.4	0.839999	1.91	-12.7	172	2.2
54	465118	5028052	0	2	0	2	3	2010	2010145	40323	may	1	0.133	0.177	121.4	1.9	932.3	0.88	0.49	0.43	0.74	0.879999	2.54	-12.7	172	2.4
54	465147	5029460	0	6	0	6	4	2010	2010149	40327	may	9	0.115	0.629	255.4	9.6	461.1	0.31	0.22	0.35	0.55	0.81	1.43	-12.7	176	2.6
54	465179	5028644	0	7	0	7	5	2010	2010150	40328	may	7	0.027	0.079	159.9	8.5	1008	0.18	0.64	0.5	0.5	0.839999	1.82	-12.7	172	2.8
54	465198	5028752	0	9	0	9	6	2010	2010152	40330	jun	2	0.134	0.306	138.1	7	906.2	0.3	0.25	0.33	0.55	0.839999	1.43	-12.7	172	3
54	465144	5028242	0	16	0	16	7	2010	2010159	40337	jun	1	0.133	0.177	182.8	1.6	1072.7	0.31	0.26	0.31	0.55	0.66	1.43	-12.7	172	3.2
54	466056	5028549	0	18	0	18	8	2010	2010161	40339	jun	1	9.02	8.798	260.9	624	432	0.12	0.65	0.47	0.37	0.43	1.61	-12.7	172	3.4
54	466246	5027413	0	19	0	19	9	2010	2010162	40340	jun	1	9.02	8.798	154.6	506.1	21	0.87	0.5	0.5	0.74	0.43	2.61	-12.7	174	3.6
54	465179	5029299	0	20	0	20	10	2010	2010163	40341	jun	2	0.134	0.306	48.8	2.4	513.8	0.31	0.22	0.35	0.55	0.81	1.43	-12.7	176	3.8
54	465184	5028642	0	21	0	21	11	2010	2010164	40342	jun	7	0.027	0.079	158.4	3.2	1007.1	0.18	0.64	0.5	0.5	0.839999	1.82	-12.7	172	4
54	465222	5029022	0	23	0	23	12	2010	2010166	40344	jun	2	0.134	0.306	39.5	5.2	674.5	0.88	0.45	0.48	0.74	0.829999	2.55	-12.7	176	4.2
54	472994	5044958	0	25	0	25	13	2010	2010168	40346	jun	4	0.008	0.039	63.6	335.1	671.8	1	0.34	0.23	0.4	0.709999	1.97	-12.7	176	4.4
54	475974	5041633	0	26	0	26	14	2010	2010169	40347	jun	4	0.001	0.012	14.1	57	51.8	1	0.29	0.22	0.4	0.73	1.91	-12.7	174	4.6
54	465202	5028762	0	29	0	29	15	2010	2010172	40350	jun	2	0.134	0.306	134.2	4.2	895.7	0.3	0.25	0.33	0.55	0.839999	1.43	-12.7	172	4.8
54	465106	5029615	0	30	0	30	16	2010	2010173	40351	jun	2	0.063	0.129	61.4	1.4	473	0.31	0.23	0.34	0.55	0.81	1.43	-12.7	176	5
54	465137	5028169	0	32	0	32	17	2010	2010175	40353	jun	1	0.133	0.177	166.6	3	1015.1	0.88	0.49	0.43	0.74	0.66	2.54	-12.7	172	5.2
54	465213	5029094	0	33	0	33	18	2010	2010176	40354	jun	2	0.134	0.306	36	4.6	626.1	0.31	0.22	0.35	0.55	0.819999	1.43	-12.7	176	5.4
54	466380	5027413	0	34	0	34	19	2010	2010177	40355	jun	4	0.001	0.012	17.8	502.3	135.6	0.31	0.27	0.38	0.55	0.639999	1.51	-12.7	174	5.6
54	465181	5029278	0	35	0	35	20	2010	2010178	40356	jun	2	0.134	0.306	56.1	1.7	524.7	0.31	0.22	0.35	0.55	0.819999	1.43	-12.7	176	5.8
54	465196	5029157	0	36	0	36	21	2010	2010179	40357	jun	2	0.134	0.306	57.7	1.5	591.4	0.31	0.22	0.35	0.55	0.819999	1.43	-12.7	176	6
54	465196	5028745	0	37	0	37	22	2010	2010180	40358	jun	2	0.134	0.306	140.5	8.1	913.2	0.31	0.24	0.33	0.55	0.839999	1.43	-12.7	172	6.2
54	465307	5028968	0	38	0	38	23	2010	2010181	40359	jun	7	0.111	0.19	115.2	81.2	666.2	0.18	0.62	0.52	0.5	0.779999	1.82	-12.7	172	6.4
54	465173	5028558	0	44	0	44	24	2010	2010187	40365	jul	7	0.027	0.079	186.4	3.7	1084.8	0.18	0.64	0.49	0.5	0.839999	1.81	-12.7	172	6.6
54	465443	5028014	0	45	0	45	25	2010	2010188	40366	jul	2	0.042	0.096	127.4	71.2	734.5	0.3	0.26	0.32	0.55	0.81	1.43	-12.7	172	6.8
54	465541	5029933	0	46	0	46	26	2010	2010189	40367	jul	4	0.001	0.012	21.7	92.6	146.7	0.3	0.27	0.31	0.55	0.74	1.43	-12.7	176	7
54	469107	5027978	0	47	0	47	27	2010	2010190	40368	jul	1	9.02	8.798	36.5	120.2	1.9	0.88	0.48	0.46	0.74	0.55	2.56	-12.7	173	7.2
54	465191	5029162	0	48	0	48	28	2010	2010191	40369	jul	2	0.134	0.306	61.4	2.8	591.4	0.31	0.22	0.35	0.55	0.819999	1.43	-12.7	176	7.4
54	465136	5028166	0	49	0	49	29	2010	2010192	40370	jul	1	0.133	0.177	166.1	2.3	1013.1	0.88	0.49	0.43	0.74	0.66	2.54	-12.7	172	7.6
54	465123	5028089	0	50	0	50	30	2010	2010193	40371	jul	1	0.133	0.177	139.4	1.4	958.3	0.88	0.49	0.43	0.74	0.879999	2.54	-12.7	172	7.8
54	465511	5028452	0	52	0	52	31	2010	2010195	40373	jul	1	9.02	8.798	239.6	344.4	910.9	0.84	0.52	0.46	0.74	0.55	2.56	-12.7	172	8
54	465790	5029195	0	53	0	53	32	2010	2010196	40374	jul	4	0.017	0.089	72.2	497.9	259.1	1	0.35	0.25	0.4	0.639999	2	-12.7	176	8.2
54	465201	5028762	0	54	0	54	33	2010	2010197	40375	jul	2	0.134	0.306	134.9	5.2	896.2	0.3	0.25	0.33	0.55	0.839999	1.43	-12.7	172	8.4
54	465155	5028399	0	57	0	57	34	2010	2010200	40378	jul	1	0.133	0.177	215.7	2.9	1204.2	0.18	0.65	0.48	0.5	0.67	1.81	-12.7	172	8.6
54	465659	5027928	0	58	0	58	35	2010	2010201	40379	jul	9	0.068	0.04	185.6	8.4	601.9	0.88	0.48	0.44	0.74	0.85	2.54	-12.7	172	8.8
54	465424	5028622	0	59	0	59	36	2010	2010202	40380	jul	7	0.111	0.19	227.4	236.8	897.6	0.18	0.64	0.53	0.5	0.759999	1.85	-12.7	172	9
54	465994	5027924	0	60	0	60	37	2010	2010203	40381	jul	9	0.068	0.04	292.2	2.8	446.5	0.69	0.44	0.25	0.42	0.79	1.8	-12.7	174	9.2
54	465360	5027904	0	60	0	60	38	2010	2010203	40381	jul	9	0.068	0.04	119.1	41.6	671.6	0.88	0.49	0.44	0.74	0.79	2.55	-12.7	171	9.4
54	466781	5027897	0	62	0	62	39	2010	2010205	40383	jul	9	0.068	0.04	284.2	7.1	103.3	0.88	0.49	0.43	0.74	0.8	2.54	-12.7	174	9.6
54	465181	5029286	0	62	0	62	40	2010	2010205	40383	jul	2	0.134	0.306	53.1	2.7	520.2	0.31	0.22	0.35	0.55	0.819999	1.43	-12.7	176	9.8
54	465214	5028848	0	63	0	63	41	2010	2010206	40384	jul	2	0.134	0.306	115.3	2.9	817.8	0.18	0.63	0.51	0.5	0.839999	1.82	-12.7	172	10
54	465105	5029628	0	65	0	65	42	2010	2010208	40386	jul	2	0.063	0.129	69.1	2.8	474	0.31	0.23	0.34	0.55	0.81	1.43	-12.7	176	10.2
54	465196	5027947	0	66	0	66	43	2010	2010209	40387	jul	9	0.068	0.04	97.1	6.6	801.6	0.68	0.47	0.22	0.42	0.81	1.79	-12.7	171	10.4
54	465342	5028689	0	67	0	67	44	2010	2010210	40388	jul	7	0.111	0.19	170.4	144.7	890.2	0.16	0.65	0.51	0.5	0.79	1.82	-12.7	172	10.6
54	465976	5027921	0	70	0	70	45	2010	2010213	40391	aug	9	0.068	0.04	289.2	6.4	452.9	0.68	0.44	0.25	0.42	0.839999	1.79	-12.7	172	10.8
54	465160	5029397	0	71	0	71	46	2010	2010214	40392	aug	4	0.001	0.012	76.8	4.3	475.3	0.99	0.3	0.2	0.4	0.79	1.89	-12.7	176	11
54	465478	5028813	0	73	0	73	47	2010	2010216	40394	aug	2	0.202	0.415	35.4	263.4	720.1	0.88	0.47	0.5	0.74	0.759999	2.59	-12.7	172	11.2
54	465216	5028874	0	79	0	79	48	2010	2010222	40400	aug	2	0.134	0.306	103.3	3.3	795.3	0.18	0.63	0.51	0.5	0.839999	1.82	-12.7	172	11.4
54	465978	5028443	0	81	0	81	49	2010	2010224	40402	aug	3	0.007	0.041	103.7	515.4	561.9	0.88	0.5	0.52	0.74	0.469999	2.64	-12.7	172	11.6
54	466003	5028622	0	87	0	87	50	2010	2010230	40408	aug	1	9.02	8.798	253.1	695.1	428.2	0.69	0.49	0.33	0.42	0.4	1.93	-12.7	172	11.8
54	465983	5028128	0	94	0	94	51	2010	2010237	40415	aug	1	0.004	0.033	99.9	200.7	636.8	0.88	0.47	0.48	0.74	0.569999	2.57	-12.7	172	12
54	466035	5028202	0	100	0	100	52	2010	2010243	40421	aug	4	0.034	0.117	65.4	276.5	691.5	0.99	0.34	0.21	0.4	0.72	1.94	-12.7	174	12.2
55	471341	5050658	0	1	0	1	1	2010	2010145	40323	may	9	0.068	0.04	372.5	25.8	442.4	0.88	0.49	0.44	0.74	0.829999	2.55	-12.7	168	1.3
55	471318	5050855	0	5	0	5	2	2010	2010150	40328	may	2	0.006	0.036	287.2	0.1	504.2	0.31	0.27	0.31	0.55	0.81	1.44	-12.7	168	1.5
55	471317	5050006	0	6	0	6	3	2010	2010151	40329	may	1	0.053	0.1	48.1	5	477	0.88	0.48	0.44	0.74	0.61	2.54	-12.7	172	1.7
55	471307	5050128	0	8	0	8	4	2010	2010153	40331	jun	1	0.053	0.1	49.2	5.5	511.3	0.88	0.49	0.44	0.74	0.62	2.55	-12.7	172	1.9
55	471327	5050474	0	12	0	12	5	2010	2010157	40335	jun	9	0.068	0.04	331.4	12.6	419.2	0.12	0.34	0.39	0.37	0.829999	1.22	-12.7	168	2.1
55	471322	5051194	0	13	0	13	6	2010	2010158	40336	jun	6	0.365	0.563	62.2	0.5	421.4	0.12	0.34	0.39	0.37	0.769999	1.22	-12.7	168	2.3
55	471313	5050119	0	14	0	14	7	2010	2010159	40337	jun	1	0.053	0.1	49.7	0.5	503.2	0.88	0.49	0.44	0.74	0.62	2.55	-12.7	172	2.5
55	470925	5050266	0	16	0	16	8	2010	2010161	40339	jun	1	0.26	0.407	160.2	388.1	589.5	0.88	0.49	0.5	0.74	0.509999	2.61	-12.7	172	2.7
55	471319	5051292	0	18	0	18	9	2010	2010163	40341	jun	6	0.365	0.563	94.9	4.2	372.6	0.12	0.34	0.39	0.37	0.769999	1.22	-12.7	168	2.9
55	472113	5050459	0	19	0	19	10	2010	2010164	40342	jun	2	0.036	0.128	63.2	4.8	194.1	0.12	0.34	0.39	0.37	0.79	1.22	-12.7	171	3.1
55	471314	5050402	0	20	0	20	11	2010	2010165	40343	jun	9	0.068	0.04	311.1	0.1	435.9	0.88	0.48	0.44	0.74	0.61	2.54	-12.7	168	3.3
55	472698	5044756	0	23	0	23	12	2010	2010168	40346	jun	1	9.698	13.335	166.8	475.7	517.2	0.88	0.5	0.51	0.74	0.66	2.63	-12.7	175	3.5
55	475778	5053246	0	24	0	24	13	2010	2010169	40347	jun	1	9.02	8.798	304.3	346.4	1877.2	0.85	0.51	0.47	0.74	0.62	2.57	-12.7	178	3.7
55	471073	5050552	0	36	0	36	14	2010	2010181	40359	jun	1	0.26	0.407	185	241.9	617.2	0.85	0.51	0.45	0.74	0.55	2.55	-12.7	168	3.9
55	472122	5050479	0	42	0	42	15	2010	2010187	40365	jul	2	0.036	0.128	60.2	4	211.8	0.12	0.34	0.39	0.37	0.79	1.22	-12.7	171	4.1
55	470910	5050355	0	43	0	43	16	2010	2010188	40366	jul	4	0.014	0.053	83.8	403.6	532.2	0.99	0.35	0.23	0.4	0.66	1.97	-12.7	168	4.3
55	471313	5050387	0	46	0	46	17	2010	2010191	40369	jul	9	0.068	0.04	308	0.8	439.1	0.88	0.48	0.44	0.74	0.81	2.54	-12.7	168	4.5
55	471318	5050814	0	47	0	47	18	2010	2010192	40370	jul	6	0.365	0.563	98.7	0.8	505.7	0.31	0.27	0.31	0.55	0.81	1.44	-12.7	168	4.7
55	471310	5050250	0	48	0	48	19	2010	2010193	40371	jul	9	0.068	0.04	278.3	3.1	481.9	1	0.34	0.17	0.4	0.839999	1.91	-12.7	168	4.9
55	471103	5050051	0	50	0	50	20	2010	2010195	40373	jul	2	0.025	0.087	118.9	190.1	695.4	0.31	0.27	0.33	0.55	0.769999	1.46	-12.7	172	5.1
55	471315	5050590	0	52	0	52	21	2010	2010197	40375	jul	1	0.26	0.407	70	0.1	445.1	0.88	0.49	0.44	0.74	0.61	2.55	-12.7	168	5.3
55	471312	5049981	0	54	0	54	22	2010	2010199	40377	jul	1	0.053	0.1	46.4	0.1	477.7	0.88	0.48	0.44	0.74	0.61	2.54	-12.7	172	5.5
55	471307	5049892	0	56	0	56	23	2010	2010201	40379	jul	1	0.053	0.1	38.1	4.5	449.6	0.88	0.49	0.44	0.74	0.839999	2.55	-12.7	172	5.7
55	471041	5049890	0	57	0	57	24	2010	2010202	40380	jul	2	0.025	0.087	96.1	31.5	703.1	0.3	0.27	0.31	0.55	0.829999	1.43	-12.7	172	5.9
55	471304	5049738	0	59	0	59	25	2010	2010204	40382	jul	9	0.068	0.04	207.1	6.8	415.3	0.86	0.5	0.42	0.74	0.839999	2.52	-12.7	172	6.1
55	471316	5050395	0	60	0	60	26	2010	2010205	40383	jul	9	0.068	0.04	310	2.1	434.9	0.88	0.48	0.44	0.74	0.81	2.54	-12.7	168	6.3
55	471312	5040488	0	62	0	62	27	2010	2010207	40385	jul	3	0.001	0.012	61.5	174	1104.7	0.88	0.39	0.56	0.74	0.779999	2.57	-12.7	176	6.5
55	471063	5050137	0	65	0	65	28	2010	2010210	40388	jul	1	0.26	0.407	94	249.6	734	0.31	0.27	0.34	0.55	0.56	1.47	-12.7	172	6.7
55	471319	5050576	0	69	0	69	29	2010	2010214	40392	aug	9	0.068	0.04	355.4	3.9	438	0.88	0.49	0.44	0.74	0.61	2.55	-12.7	168	6.9
55	471075	5050188	0	71	0	71	30	2010	2010216	40394	aug	1	0.26	0.407	80.7	237.8	723.1	0.88	0.5	0.46	0.74	0.56	2.58	-12.7	172	7.1
55	471250	5050189	0	76	0	76	31	2010	2010221	40399	aug	1	0.053	0.1	32.9	62.8	562.1	0.88	0.49	0.44	0.74	0.6	2.55	-12.7	172	7.3
55	471322	5050322	0	79	0	79	32	2010	2010224	40402	aug	9	0.068	0.04	295.6	8.6	446	0.88	0.48	0.44	0.74	0.81	2.54	-12.7	168	7.5
55	471269	5049472	0	84	0	84	33	2010	2010229	40407	aug	2	0.019	0.065	84.7	36.6	494.6	0.31	0.27	0.31	0.55	0.8	1.44	-12.7	172	7.7
55	470945	5050314	0	85	0	85	34	2010	2010230	40408	aug	1	0.26	0.407	157.9	368.4	582.1	0.86	0.5	0.48	0.74	0.5	2.58	-12.7	168	7.9
55	470915	5050225	0	92	0	92	35	2010	2010237	40415	aug	2	0.253	0.362	108.6	371.6	605	0.88	0.49	0.5	0.74	0.509999	2.61	-12.7	172	8.1
55	470987	5050140	0	98	0	98	36	2010	2010243	40421	aug	1	0.26	0.407	136.4	283.6	660.3	0.87	0.5	0.46	0.74	0.54	2.57	-12.7	172	8.3
56	481003	5048942	0	1	0	1	64	2010	2010146	40324	may	1	0.522	0.61	150.2	321.9	24.7	0.88	0.5	0.49	0.74	0.479999	2.61	-12.7	171	3.5
56	481392	5049769	0	3	0	3	65	2010	2010149	40327	may	9	0.068	0.04	223.5	17.8	267.9	0.88	0.49	0.43	0.74	0.819999	2.54	-12.7	172	3.7
56	481292	5049785	0	4	0	4	66	2010	2010150	40328	may	9	0.068	0.04	257.6	2.7	167.2	0.88	0.49	0.43	0.74	0.819999	2.54	-12.7	172	3.9
56	481357	5049246	0	6	0	6	67	2010	2010152	40330	jun	5	0.014	0.083	54.1	4.6	324.9	0.12	0.63	0.38	0.37	0.779999	1.5	-12.7	171	4.1
56	481488	5050400	0	7	0	7	68	2010	2010153	40331	jun	1	9.02	8.798	19.5	6.4	176.8	0.88	0.47	0.45	0.74	0.779999	2.54	-12.7	172	4.3
56	481364	5049248	0	8	0	8	69	2010	2010154	40332	jun	5	0.014	0.083	49.3	1.7	330.1	0.12	0.63	0.38	0.37	0.779999	1.5	-12.7	171	4.5
56	481418	5049464	0	10	0	10	70	2010	2010156	40334	jun	5	0.014	0.083	62.9	10.8	352.6	0.3	0.27	0.3	0.55	0.779999	1.42	-12.7	171	4.7
56	481370	5048250	0	11	0	11	71	2010	2010157	40335	jun	4	0.037	0.096	202.7	2.4	355.6	0.99	0.3	0.2	0.4	0.79	1.89	-12.7	167	4.9
56	481777	5048699	0	15	0	15	72	2010	2010161	40339	jun	1	0.073	0.161	112.9	197.2	666	0.88	0.47	0.46	0.74	0	2.55	-12.7	171	5.1
56	480751	5048505	0	16	0	16	73	2010	2010162	40340	jun	4	0.04	0.15	60.8	504.6	260.1	1	0.35	0.23	0.4	0.629999	1.98	-12.7	167	5.3
56	481206	5047935	0	17	0	17	74	2010	2010163	40341	jun	4	0.049	0.173	111.8	5.2	291.5	0.99	0.3	0.2	0.4	0.779999	1.89	-12.7	167	5.5
56	481241	5048373	0	18	0	18	75	2010	2010164	40342	jun	1	0.522	0.61	187.4	1	202.7	0.88	0.46	0.46	0.74	0.6	2.54	-12.7	167	5.7
56	481183	5048166	0	20	0	20	76	2010	2010166	40344	jun	2	0.014	0.062	45.9	3.3	177	0.31	0.23	0.34	0.55	0.79	1.43	-12.7	167	5.9
56	471910	5049851	0	23	0	23	77	2010	2010169	40347	jun	1	0.889	0.993	163	205.4	88.4	0.88	0.49	0.46	0.74	0.519999	2.57	-12.7	172	6.1
56	481326	5048868	0	27	0	27	78	2010	2010173	40351	jun	2	0.011	0.056	74.9	2.5	222	0.31	0.26	0.31	0.55	0.79	1.43	-12.7	171	6.3
56	480997	5048559	0	29	0	29	79	2010	2010175	40353	jun	4	0.013	0.057	68.6	292.1	99.8	1	0.34	0.22	0.4	0.5	1.96	-12.7	167	6.5
56	480747	5048503	0	30	0	30	80	2010	2010176	40354	jun	4	0.04	0.15	60.8	507.8	263.4	1	0.36	0.24	0.4	0.629999	2	-12.7	167	6.7
56	481330	5049036	0	31	0	31	81	2010	2010177	40355	jun	5	0.002	0.018	47.1	0.1	309.7	0.31	0.27	0.3	0.55	0.779999	1.43	-12.7	171	6.9
56	481287	5048785	0	34	0	34	82	2010	2010180	40358	jun	2	0.011	0.056	70.2	35.1	172.6	0.3	0.26	0.31	0.55	0.779999	1.42	-12.7	171	7.1
56	481432	5048759	0	35	0	35	83	2010	2010181	40359	jun	4	0.073	0.182	98.3	110.3	319.6	0.99	0.33	0.19	0.4	0.75	1.91	-12.7	171	7.3
56	481416	5049381	0	41	0	41	84	2010	2010187	40365	jul	5	0.014	0.083	44.7	0.1	345.9	0.68	0.47	0.22	0.42	0.79	1.79	-12.7	171	7.5
56	481137	5048793	0	42	0	42	85	2010	2010188	40366	jul	1	0.522	0.61	190	185.2	22.8	0.88	0.48	0.47	0.74	0.529999	2.57	-12.7	171	7.7
56	481323	5049070	0	43	0	43	86	2010	2010189	40367	jul	5	0.002	0.018	41.5	8.9	329.6	0.31	0.27	0.31	0.55	0.779999	1.44	-12.7	171	7.9
56	481435	5049498	0	44	0	44	87	2010	2010190	40368	jul	2	0.025	0.112	71.6	3.4	375.4	0.12	0.63	0.38	0.37	0.8	1.5	-12.7	171	8.1
56	481432	5049476	0	45	0	45	88	2010	2010191	40369	jul	2	0.025	0.112	62.3	3.2	368.2	0.3	0.27	0.3	0.55	0.779999	1.42	-12.7	171	8.3
56	481338	5049128	0	46	0	46	89	2010	2010192	40370	jul	2	0.024	0.082	92.9	2.4	343.1	0.68	0.47	0.21	0.42	0.8	1.78	-12.7	171	8.5
56	480760	5048505	0	47	0	47	90	2010	2010193	40371	jul	4	0.04	0.15	60.9	496.1	251.5	1	0.35	0.23	0.4	0.629999	1.98	-12.7	167	8.7
56	481362	5049265	0	48	0	48	91	2010	2010194	40372	jul	5	0.014	0.083	47.8	4.7	320.9	0.12	0.63	0.38	0.37	0.779999	1.5	-12.7	171	8.9
56	481037	5048821	0	49	0	49	92	2010	2010195	40373	jul	1	0.522	0.61	164.5	285.6	42.7	0.87	0.49	0.47	0.74	0.5	2.57	-12.7	171	9.1
56	481966	5049328	0	50	0	50	93	2010	2010196	40374	jul	2	0.009	0.055	156.8	11.7	898.2	0.31	0.26	0.31	0.55	0.839999	1.43	-12.7	169	9.3
56	480997	5049792	0	51	0	51	94	2010	2010197	40375	jul	9	0.068	0.04	324.5	2.4	81.6	0.87	0.47	0.45	0.74	0.81	2.53	-12.7	172	9.5
56	481203	5047939	0	54	0	54	95	2010	2010200	40378	jul	4	0.049	0.173	108.7	0.6	286.7	1	0.3	0.21	0.4	0.779999	1.91	-12.7	167	9.7
56	480748	5048502	0	55	0	55	96	2010	2010201	40379	jul	4	0.04	0.15	60.8	506.5	262.1	1	0.36	0.24	0.4	0.629999	2	-12.7	167	9.9
56	480962	5049026	0	56	0	56	97	2010	2010202	40380	jul	1	0.522	0.61	157.5	367.1	7	0.88	0.5	0.48	0.74	0.46	2.6	-12.7	171	10.1
56	481290	5048507	0	57	0	57	98	2010	2010203	40381	jul	3	0.011	0.044	67.6	1.8	185.8	1	0.31	0.19	0.4	0.81	1.9	-12.7	167	10.3
56	481426	5049444	0	58	0	58	99	2010	2010204	40382	jul	5	0.014	0.083	61.7	2	358.2	0.3	0.27	0.3	0.55	0.779999	1.42	-12.7	171	10.5
56	481366	5048587	0	59	0	59	100	2010	2010205	40383	jul	4	0.073	0.182	90.3	50.9	247.9	0.99	0.33	0.18	0.4	0.759999	1.9	-12.7	171	10.7
56	481202	5048266	0	60	0	60	101	2010	2010206	40384	jul	1	0.522	0.61	113	7.5	186.8	0.87	0.47	0.45	0.74	0.589999	2.53	-12.7	167	10.9
56	481137	5048617	0	63	0	63	102	2010	2010209	40387	jul	1	0.522	0.61	249	179.9	23	0.88	0.48	0.48	0.74	0.529999	2.58	-12.7	167	11.1
56	480743	5049012	0	64	0	64	103	2010	2010210	40388	jul	2	0.053	0.223	89.8	585.1	176	0.31	0.28	0.4	0.55	0.6	1.54	-12.7	171	11.3
56	481112	5048618	0	68	0	68	104	2010	2010214	40392	aug	1	0.522	0.61	249.8	204.7	1.5	0.88	0.48	0.48	0.74	0.509999	2.58	-12.7	167	11.5
56	481323	5048867	0	68	0	68	105	2010	2010214	40392	aug	2	0.011	0.056	74.2	0.4	218.8	0.31	0.26	0.31	0.55	0.79	1.43	-12.7	171	11.7
56	480753	5048897	0	70	0	70	106	2010	2010216	40394	aug	2	0.053	0.223	112	570.9	218.5	0.31	0.28	0.38	0.55	0.61	1.52	-12.7	171	11.9
56	481341	5049147	0	71	0	71	107	2010	2010217	40395	aug	2	0.024	0.082	93.4	3.1	342.1	0.68	0.47	0.21	0.42	0.8	1.78	-12.7	171	12.1
56	481374	5049297	0	71	0	71	108	2010	2010217	40395	aug	5	0.014	0.083	39.7	4.3	320.2	0.12	0.63	0.38	0.37	0.779999	1.5	-12.7	171	12.3
56	481002	5048564	0	75	0	75	109	2010	2010221	40399	aug	4	0.013	0.057	73	289.1	96.3	1	0.34	0.22	0.4	0.67	1.96	-12.7	167	12.5
56	480991	5048846	0	78	0	78	110	2010	2010224	40402	aug	1	0.522	0.61	145.9	332.1	60.4	0.85	0.51	0.47	0.74	0.479999	2.57	-12.7	171	12.7
56	480927	5048531	0	82	0	82	111	2010	2010228	40406	aug	1	0.522	0.61	187	348.2	117.2	0.99	0.35	0.22	0.4	0.649999	1.96	-12.7	167	12.9
56	480743	5049012	0	84	0	84	112	2010	2010230	40408	aug	2	0.053	0.223	89.8	585.1	176	0.31	0.28	0.4	0.55	0.6	1.54	-12.7	171	13.1
56	480957	5049293	0	91	0	91	113	2010	2010237	40415	aug	1	0.522	0.61	158.9	403.2	38.9	0.88	0.5	0.49	0.74	0.66	2.61	-12.7	171	13.3
56	481426	5048774	0	97	0	97	114	2010	2010243	40421	aug	4	0.073	0.182	96.3	104.1	312	0.99	0.33	0.19	0.4	0.75	1.91	-12.7	171	13.5
57	473690	5044833	0	21	0	21	1	2010	2010168	40346	jun	1	9.698	13.335	157.7	217.1	403.3	1	0.31	0.2	0.4	0.55	1.91	-12.7	176	2
57	473296	5044807	0	18	0	18	1	2010	2010165	40343	jun	1	9.698	13.335	147.8	8.6	527	0.88	0.46	0.46	0.74	0.629999	2.54	-12.7	176	2.2
57	473783	5045261	0	17	0	17	1	2010	2010164	40342	jun	2	0.173	0.472	138.5	1.6	103.9	0.69	0.4	0.28	0.42	0.759999	1.79	-12.7	176	2.4
57	472560	5044076	0	16	0	16	1	2010	2010163	40341	jun	9	0.043	0.239	129.7	9.8	961.7	0.88	0.45	0.5	0.74	0.87	2.57	-12.7	175	2.6
57	472558	5044093	0	15	0	15	1	2010	2010162	40340	jun	9	0.043	0.239	126.7	7.3	945.1	0.99	0.33	0.18	0.4	0.87	1.9	-12.7	175	2.8
57	472482	5044459	0	14	0	14	1	2010	2010161	40339	jun	3	0.019	0.073	92.8	380.9	578.6	0.68	0.46	0.29	0.42	0.689999	1.85	-12.7	175	3
57	472240	5043939	0	11	0	11	1	2010	2010158	40336	jun	9	0.043	0.239	161.2	1.9	938.5	0.31	0.21	0.36	0.55	0.819999	1.43	-12.7	175	3.2
57	473872	5045321	0	10	0	10	1	2010	2010157	40335	jun	3	0.018	0.068	22	5.4	192.2	0.68	0.46	0.23	0.42	0.81	1.79	-12.7	176	3.4
57	471889	5043851	0	9	0	9	1	2010	2010156	40334	jun	9	0.043	0.239	68.6	0.4	915.7	0.68	0.44	0.25	0.42	0.87	1.79	-12.7	175	3.6
57	472831	5044259	0	7	0	7	1	2010	2010154	40332	jun	1	9.698	13.335	33.9	7.8	938.7	0.99	0.33	0.22	0.4	0.66	1.94	-12.7	176	3.8
57	472663	5044438	0	1	0	1	1	2010	2010147	40325	may	4	0.113	0.386	54	253.2	693.8	0.68	0.44	0.25	0.42	0.74	1.79	-12.7	175	4
58	472665	5039754	0	1	0	1	1	2010	2010148	40326	may	2	0.224	0.518	42.9	3	23.9	0.31	0.26	0.31	0.55	0.769999	1.43	-12.7	177	3.75
58	472479	5040116	0	2	0	2	2	2010	2010150	40328	may	9	0.093	0.504	148.7	0.3	35.5	0.31	0.24	0.34	0.55	0.8	1.44	-12.7	177	3.95
58	472789	5040234	0	3	0	3	3	2010	2010151	40329	may	9	0.093	0.504	176.5	1.6	365.2	1	0.33	0.17	0.4	0.819999	1.9	-12.7	177	4.15
58	472708	5040243	0	7	0	7	4	2010	2010155	40333	jun	9	0.093	0.504	184.7	3.6	297.2	1	0.32	0.18	0.4	0.819999	1.9	-12.7	177	4.35
58	472723	5039511	0	9	0	9	5	2010	2010157	40335	jun	2	0.224	0.518	43.4	6.1	217.8	0.31	0.26	0.31	0.55	0.79	1.43	-12.7	177	4.55
58	472654	5039866	0	13	0	13	6	2010	2010161	40339	jun	2	0.224	0.518	41.5	1.3	70.7	0.31	0.25	0.32	0.55	0.769999	1.43	-12.7	177	4.75
58	472662	5039731	0	14	0	14	7	2010	2010162	40340	jun	2	0.224	0.518	49.4	10.2	47.1	0.3	0.27	0.3	0.55	0.769999	1.42	-12.7	177	4.95
58	472511	5040011	0	15	0	15	8	2010	2010163	40341	jun	1	9.02	8.798	87.6	6.9	32.4	0.88	0.47	0.45	0.74	0.579999	2.54	-12.7	177	5.15
58	472747	5039594	0	17	0	17	9	2010	2010165	40343	jun	9	0.055	0.316	253.9	5.7	136.1	0.31	0.26	0.31	0.55	0.779999	1.43	-12.7	177	5.35
58	473894	5044691	0	20	0	20	10	2010	2010168	40346	jun	3	0.034	0.167	56.6	464.7	601.9	0.69	0.42	0.34	0.42	0.649999	1.87	-12.7	176	5.55
58	471732	5049394	0	21	0	21	11	2010	2010169	40347	jun	5	0.007	0.038	114.6	427.9	114	0.12	0.64	0.44	0.37	0.639999	1.57	-12.7	172	5.75
58	472523	5039980	0	24	0	24	12	2010	2010172	40350	jun	2	0.224	0.518	65.6	1	33.6	0.31	0.24	0.33	0.55	0.769999	1.43	-12.7	177	5.95
58	472735	5039422	0	25	0	25	13	2010	2010173	40351	jun	2	0.224	0.518	56.1	0.5	293.4	0.31	0.26	0.31	0.55	0.8	1.43	-12.7	177	6.15
58	472661	5039547	0	27	0	27	14	2010	2010175	40353	jun	2	0.224	0.518	72.4	75.4	230	0.29	0.28	0.31	0.55	0.769999	1.43	-12.7	177	6.35
58	472426	5040110	0	29	0	29	15	2010	2010177	40355	jun	9	0.093	0.504	148.8	7.6	12.2	0.31	0.24	0.34	0.55	0.769999	1.44	-12.7	177	6.55
58	472772	5039128	0	30	0	30	16	2010	2010178	40356	jun	2	0.224	0.518	28.4	3.1	559.3	0.31	0.26	0.3	0.55	0.819999	1.42	-12.7	177	6.75
58	472724	5039201	0	31	0	31	17	2010	2010179	40357	jun	2	0.224	0.518	44.3	6.5	506.4	0.3	0.27	0.31	0.55	0.819999	1.43	-12.7	177	6.95
58	473085	5039440	0	33	0	33	18	2010	2010181	40359	jun	1	9.02	8.798	165.3	349.1	189.4	0.84	0.52	0.46	0.74	0.49	2.56	-12.7	177	7.15
58	472598	5040257	0	39	0	39	19	2010	2010187	40365	jul	2	0.071	0.154	52.8	4.6	194.2	0.31	0.24	0.33	0.55	0.79	1.43	-12.7	177	7.35
58	473084	5039530	0	40	0	40	20	2010	2010188	40366	jul	1	9.02	8.798	190	336.4	102.3	0.85	0.52	0.46	0.74	0.479999	2.57	-12.7	177	7.55
58	472732	5039412	0	41	0	41	21	2010	2010189	40367	jul	2	0.224	0.518	62	4.8	303.8	0.31	0.26	0.32	0.55	0.8	1.44	-12.7	177	7.75
58	472672	5039807	0	42	0	42	22	2010	2010190	40368	jul	2	0.224	0.518	36.2	1.3	29.4	0.31	0.25	0.32	0.55	0.8	1.43	-12.7	177	7.95
58	472657	5039843	0	43	0	43	23	2010	2010191	40369	jul	2	0.224	0.518	43.7	4.7	57.4	0.31	0.25	0.32	0.55	0.769999	1.43	-12.7	177	8.15
58	472748	5039623	0	44	0	44	24	2010	2010192	40370	jul	9	0.055	0.316	249	3	114.8	0.31	0.26	0.31	0.55	0.779999	1.43	-12.7	177	8.35
58	472724	5039476	0	45	0	45	25	2010	2010193	40371	jul	2	0.224	0.518	45.9	4.4	248.1	0.31	0.26	0.31	0.55	0.8	1.43	-12.7	177	8.55
58	472650	5039858	0	46	0	46	26	2010	2010194	40372	jul	2	0.224	0.518	43.9	5.8	62.3	0.31	0.25	0.32	0.55	0.769999	1.43	-12.7	177	8.75
58	472839	5039436	0	47	0	47	27	2010	2010195	40373	jul	2	0.061	0.229	53.4	104.4	245.5	0.31	0.26	0.33	0.55	0.569999	1.45	-12.7	177	8.95
58	472389	5040090	0	48	0	48	28	2010	2010196	40374	jul	9	0.093	0.504	151.9	2	53.6	0.31	0.23	0.34	0.55	0.8	1.43	-12.7	177	9.15
58	472723	5039257	0	49	0	49	29	2010	2010197	40375	jul	2	0.224	0.518	50	5.7	454.9	0.31	0.26	0.31	0.55	0.81	1.43	-12.7	177	9.35
58	472659	5039758	0	51	0	51	30	2010	2010199	40377	jul	2	0.224	0.518	45.8	8.8	21.3	0.31	0.26	0.31	0.55	0.769999	1.43	-12.7	177	9.55
58	472727	5039344	0	52	0	52	31	2010	2010200	40378	jul	2	0.224	0.518	80.1	8.3	370	0.31	0.26	0.31	0.55	0.8	1.43	-12.7	177	9.75
58	472667	5039731	0	53	0	53	32	2010	2010201	40379	jul	2	0.224	0.518	46.7	5.4	46.5	0.3	0.27	0.3	0.55	0.769999	1.42	-12.7	177	9.95
58	472646	5039920	0	54	0	54	33	2010	2010202	40380	jul	4	0.052	0.167	32.6	37.8	100.7	1	0.32	0.18	0.4	0.75	1.9	-12.7	177	10.15
58	472767	5039143	0	57	0	57	34	2010	2010205	40383	jul	2	0.224	0.518	34.4	0.8	546.3	0.31	0.26	0.3	0.55	0.839999	1.42	-12.7	177	10.35
58	472262	5040058	0	60	0	60	35	2010	2010208	40386	jul	9	0.093	0.504	174.4	3.3	167.2	0.88	0.46	0.47	0.74	0.589999	2.55	-12.7	177	10.55
58	472163	5040034	0	61	0	61	36	2010	2010209	40387	jul	9	0.093	0.504	182.4	3.8	263.4	0.68	0.43	0.25	0.42	0.819999	1.78	-12.7	177	10.75
58	472651	5039849	0	62	0	62	37	2010	2010210	40388	jul	2	0.224	0.518	45.1	8.1	57	0.31	0.25	0.32	0.55	0.769999	1.43	-12.7	177	10.95
58	472966	5040401	0	65	0	65	38	2010	2010213	40391	aug	4	0.023	0.086	41.6	4.8	343	1	0.34	0.17	0.4	0.79	1.91	-12.7	177	11.15
58	472732	5039416	0	66	0	66	39	2010	2010214	40392	aug	2	0.224	0.518	60.1	4.3	300.1	0.31	0.26	0.32	0.55	0.8	1.44	-12.7	177	11.35
58	472579	5039682	0	68	0	68	40	2010	2010216	40394	aug	2	0.224	0.518	33.7	105.3	119.3	0.29	0.28	0.31	0.55	0.75	1.43	-12.7	177	11.55
58	472500	5040093	0	74	0	74	41	2010	2010222	40400	aug	9	0.093	0.504	154.6	4.1	43.7	0.88	0.46	0.46	0.74	0.579999	2.54	-12.7	177	11.75
58	469797	5036675	0	76	0	76	42	2010	2010224	40402	aug	1	9.02	8.798	343	223.8	447.4	0.83	0.46	0.5	0.74	0.55	2.53	-12.7	175	11.95
58	472723	5039480	0	80	0	80	43	2010	2010228	40406	aug	2	0.224	0.518	45.8	5.1	245	0.31	0.26	0.31	0.55	0.8	1.43	-12.7	177	12.15
58	473005	5039942	0	82	0	82	44	2010	2010230	40408	aug	1	0.939	1.011	198.5	344.8	278.8	0.87	0.49	0.48	0.74	0.49	2.58	-12.7	177	12.35
58	472834	5039927	1	84	0	84	45	2010	2010232	40410	aug	2	0.093	0.229	70	190.7	171.6	0.29	0.27	0.33	0.55	0.73	1.44	-12.7	177	12.55
59	469868	5047494	0	1	0	1	1	2010	2010151	40329	may	2	0.163	0.364	70.7	38.8	474.1	0.3	0.27	0.31	0.55	0.81	1.43	-12.7	175	2.6
59	469680	5047223	0	2	0	2	2	2010	2010153	40331	jun	1	9.02	8.798	135.5	3.6	580.5	1	0.32	0.19	0.4	0.629999	1.91	-12.7	175	2.8
59	469977	5047440	0	3	0	3	3	2010	2010154	40332	jun	9	0.068	0.04	256.5	15	437.9	0.12	0.63	0.38	0.37	0.81	1.5	-12.7	175	3
59	470552	5047449	0	7	0	7	4	2010	2010158	40336	jun	9	0.068	0.04	338.7	6.4	46	0.3	0.27	0.3	0.55	0.74	1.42	-12.7	175	3.2
59	469677	5046679	0	8	0	8	5	2010	2010159	40337	jun	4	0.005	0.036	101.6	1.4	196	0.88	0.47	0.45	0.74	0.6	2.54	-12.7	175	3.4
59	469330	5047069	0	10	0	10	6	2010	2010161	40339	jun	9	0.068	0.04	155.5	33	504.4	0.88	0.46	0.46	0.74	0.839999	2.54	-12.7	175	3.6
59	469677	5046795	0	12	0	12	7	2010	2010163	40341	jun	1	9.02	8.798	190.7	2.7	229.5	0.88	0.47	0.45	0.74	0.61	2.54	-12.7	175	3.8
59	469872	5047446	0	13	0	13	8	2010	2010164	40342	jun	9	0.068	0.04	216.6	9.2	503.3	0.3	0.26	0.31	0.55	0.81	1.42	-12.7	175	4
59	472516	5044956	0	17	0	17	9	2010	2010168	40346	jun	4	0.003	0.022	38.3	742.7	280	0.88	0.51	0.55	0.74	0.379999	2.68	-12.7	175	4.2
59	466880	5041462	0	18	0	18	10	2010	2010169	40347	jun	7	0.085	0.155	175	295.9	85.7	0.16	0.66	0.52	0.5	0.67	1.84	-12.7	177	4.4
59	469608	5047446	0	29	0	29	11	2010	2010180	40358	jun	9	0.068	0.04	170.3	9.5	666.3	0.31	0.24	0.33	0.55	0.819999	1.43	-12.7	175	4.6
59	469396	5047401	0	30	0	30	12	2010	2010181	40359	jun	1	9.02	8.798	107.5	54.4	549.6	0.88	0.47	0.46	0.74	0.62	2.55	-12.7	175	4.8
59	469686	5047160	0	36	0	36	13	2010	2010187	40365	jul	1	9.02	8.798	163.1	3	519.3	0.88	0.47	0.46	0.74	0.829999	2.55	-12.7	175	5
59	469292	5046986	0	37	0	37	14	2010	2010188	40366	jul	4	0.01	0.049	218.6	28.7	508	0.99	0.32	0.19	0.4	0.779999	1.9	-12.7	175	5.2
59	469430	5047134	0	44	0	44	15	2010	2010195	40373	jul	1	9.02	8.798	218.5	151.6	580.2	0.85	0.48	0.46	0.74	0.6	2.53	-12.7	175	5.4
59	469681	5047123	0	48	0	48	16	2010	2010199	40377	jul	2	0.07	0.179	84.9	1.7	486.9	0.31	0.24	0.34	0.55	0.81	1.44	-12.7	175	5.6
59	469570	5047458	0	50	0	50	17	2010	2010201	40379	jul	9	0.068	0.04	177.7	2.5	682.8	0.31	0.24	0.33	0.55	0.819999	1.43	-12.7	175	5.8
59	469284	5047043	0	51	0	51	18	2010	2010202	40380	jul	4	0.01	0.049	205.9	19	473.7	1	0.31	0.19	0.4	0.79	1.9	-12.7	175	6
59	469686	5047401	0	54	0	54	19	2010	2010205	40383	jul	2	0.015	0.049	35.7	0.9	655.1	0.3	0.24	0.33	0.55	0.829999	1.42	-12.7	175	6.2
59	469437	5047319	0	59	0	59	20	2010	2010210	40388	jul	1	9.02	8.798	150.9	136.4	575.6	0.88	0.47	0.48	0.74	0.6	2.57	-12.7	175	6.4
59	469501	5047252	0	65	0	65	21	2010	2010216	40394	aug	4	0.025	0.085	84.2	182.8	636.9	0.99	0.32	0.21	0.4	0.75	1.92	-12.7	175	6.6
59	469600	5047390	0	71	0	71	22	2010	2010222	40400	aug	2	0.015	0.049	70.8	65.5	714.8	0.3	0.25	0.33	0.55	0.81	1.43	-12.7	175	6.8
59	469500	5047379	0	73	0	73	23	2010	2010224	40402	aug	4	0.025	0.085	54.7	76.4	646.4	1	0.32	0.2	0.4	0.79	1.92	-12.7	175	7
59	469873	5047448	0	78	0	78	24	2010	2010229	40407	aug	9	0.068	0.04	216.8	7.2	501.2	0.3	0.26	0.31	0.55	0.81	1.42	-12.7	175	7.2
59	469440	5047215	0	79	0	79	25	2010	2010230	40408	aug	1	9.02	8.798	184.9	161.3	577.8	0.87	0.47	0.48	0.74	0.589999	2.56	-12.7	175	7.4
59	469440	5047215	0	86	0	86	26	2010	2010237	40415	aug	1	9.02	8.798	184.9	161.3	577.8	0.87	0.47	0.48	0.74	0.589999	2.56	-12.7	175	7.6
59	469551	5047146	0	92	0	92	27	2010	2010243	40421	aug	1	9.02	8.798	184.2	131.9	570.1	0.87	0.46	0.48	0.74	0.6	2.55	-12.7	175	7.8
60	475816	5047979	0	1	0	1	1	2010	2010151	40329	may	8	0.273	0.451	215.5	150.4	2190.7	0.84	0.44	0.5	0.74	0.829999	2.52	-12.7	177	3.5
60	475084	5047792	0	2	0	2	2	2010	2010152	40330	jun	2	0.574	1.142	240.1	0.6	1631.4	0.3	0.24	0.33	0.55	0.899999	1.42	-12.7	175	3.7
60	476657	5047158	0	2	0	2	3	2010	2010153	40331	jun	9	0.024	0.138	200.3	1.4	1854.4	0.67	0.36	0.33	0.42	0.939999	1.78	-12.7	176	3.9
60	475837	5048103	0	3	0	3	4	2010	2010154	40332	jun	8	0.273	0.451	201.2	35.1	2169	0.88	0.41	0.52	0.74	0.97	2.55	-12.7	177	4.1
60	476895	5047020	0	5	0	5	5	2010	2010156	40334	jun	9	0.005	0.036	89.9	2.3	1848.6	0.68	0.37	0.31	0.42	0.939999	1.78	-12.7	176	4.3
60	475620	5048232	0	6	0	6	6	2010	2010157	40335	jun	1	9.02	8.798	115.3	3.2	1923.7	0.88	0.41	0.51	0.74	0.73	2.54	-12.7	177	4.5
60	475201	5047886	0	7	0	7	7	2010	2010158	40336	jun	2	0.574	1.142	196.1	0.3	1677.8	0.31	0.23	0.35	0.55	0.93	1.44	-12.7	175	4.7
60	475245	5047929	0	8	0	8	8	2010	2010159	40337	jun	1	9.02	8.798	140.9	6.2	1694.7	0.31	0.22	0.35	0.55	0.709999	1.43	-12.7	175	4.9
60	476312	5047954	0	10	0	10	9	2010	2010161	40339	jun	1	13.185	8.632	107.8	90.6	2518.3	0.88	0.41	0.52	0.74	0.769999	2.55	-12.7	177	5.1
60	475986	5048081	0	11	0	11	10	2010	2010162	40340	jun	9	0.009	0.063	172.7	13.3	2317.7	0.88	0.41	0.51	0.74	0.98	2.54	-12.7	177	5.3
60	476154	5047923	0	12	0	12	11	2010	2010163	40341	jun	1	0.013	0.061	50.7	25.3	2465.5	0.88	0.4	0.52	0.74	0.879999	2.54	-12.7	177	5.5
60	475801	5048403	0	14	0	14	12	2010	2010165	40343	jun	9	0.022	0.112	76.2	8.2	1954	0.88	0.42	0.5	0.74	0.949999	2.54	-12.7	177	5.7
60	466835	5041394	0	18	0	18	13	2010	2010169	40347	jun	7	0.085	0.155	171.3	230.2	75.3	0.17	0.64	0.53	0.5	0.689999	1.84	-12.7	177	5.9
60	475502	5048138	0	21	0	21	14	2010	2010172	40350	jun	1	9.02	8.798	28.3	2.8	1840.8	0.87	0.43	0.5	0.74	0.73	2.54	-12.7	177	6.1
60	475579	5048194	0	22	0	22	15	2010	2010173	40351	jun	1	9.02	8.798	81.8	1.8	1895.5	0.31	0.19	0.38	0.55	0.73	1.43	-12.7	177	6.3
60	475611	5048229	0	24	0	24	16	2010	2010175	40353	jun	1	9.02	8.798	113.3	6.1	1915.9	0.88	0.41	0.51	0.74	0.73	2.54	-12.7	177	6.5
60	475683	5048279	0	25	0	25	17	2010	2010176	40354	jun	1	9.02	8.798	93.6	0.3	1972	0.88	0.41	0.51	0.74	0.74	2.54	-12.7	177	6.7
60	477186	5046624	0	26	0	26	18	2010	2010177	40355	jun	3	0.244	0.57	177.2	0.6	1737.4	1	0.28	0.23	0.4	0.889999	1.91	-12.7	176	6.9
60	476137	5047892	0	27	0	27	19	2010	2010178	40356	jun	1	0.013	0.061	52.8	10.3	2432.9	0.88	0.4	0.52	0.74	0.769999	2.54	-12.7	177	7.1
60	475271	5047955	0	28	0	28	20	2010	2010179	40357	jun	1	9.02	8.798	128.6	9.5	1705.2	0.87	0.45	0.48	0.74	0.709999	2.54	-12.7	175	7.3
60	476123	5047817	0	29	0	29	21	2010	2010180	40358	jun	1	0.013	0.061	42.4	3.9	2356.8	0.87	0.41	0.52	0.74	0.889999	2.54	-12.7	177	7.5
60	475448	5047145	0	30	0	30	22	2010	2010181	40359	jun	1	0.339	0.376	104.3	731.2	1727.2	0.84	0.49	0.55	0.74	0.49	2.62	-12.7	177	7.7
60	476117	5047834	0	36	0	36	23	2010	2010187	40365	jul	1	0.013	0.061	50.4	9.9	2373.1	0.87	0.41	0.52	0.74	0.889999	2.54	-12.7	177	7.9
60	476149	5047643	0	36	0	36	24	2010	2010187	40365	jul	3	0.005	0.034	63.4	3.4	2186.8	0.68	0.37	0.31	0.42	0.92	1.78	-12.7	177	8.1
60	475931	5047796	0	37	0	37	25	2010	2010188	40366	jul	8	0.273	0.451	211	195.9	2324.1	0.82	0.46	0.49	0.74	0.829999	2.51	-12.7	177	8.3
60	475947	5048092	0	38	0	38	26	2010	2010189	40367	jul	9	0.009	0.063	159.4	6.8	2277.2	0.88	0.41	0.51	0.74	0.97	2.54	-12.7	177	8.5
60	475578	5048190	0	39	0	39	27	2010	2010190	40368	jul	1	9.02	8.798	79.3	4.3	1895.8	0.31	0.19	0.38	0.55	0.92	1.43	-12.7	177	8.7
60	475909	5048089	0	40	0	40	28	2010	2010191	40369	jul	1	0.002	0.018	26.3	18.9	2241.8	0.88	0.41	0.51	0.74	0.74	2.54	-12.7	177	8.9
60	476166	5047915	0	41	0	41	29	2010	2010192	40370	jul	1	0.013	0.061	50.7	11.8	2458.9	0.88	0.4	0.52	0.74	0.99	2.54	-12.7	177	9.1
60	475750	5048338	0	42	0	42	30	2010	2010193	40371	jul	9	0.022	0.112	63.4	11.4	1974.3	0.88	0.42	0.5	0.74	0.949999	2.54	-12.7	177	9.3
60	475948	5047826	0	44	0	44	31	2010	2010195	40373	jul	8	0.273	0.451	188.7	178.9	2354.5	0.83	0.45	0.49	0.74	0.829999	2.51	-12.7	177	9.5
60	475339	5048004	0	45	0	45	32	2010	2010196	40374	jul	9	0.002	0.021	100.4	3.5	1743.2	0.87	0.44	0.48	0.74	0.93	2.53	-12.7	175	9.7
60	475229	5047913	0	46	0	46	33	2010	2010197	40375	jul	9	0.003	0.022	119.1	4.2	1688.5	0.31	0.22	0.35	0.55	0.93	1.43	-12.7	175	9.9
60	475187	5047877	0	48	0	48	34	2010	2010199	40377	jul	2	0.574	1.142	205.2	1.8	1670.5	0.31	0.23	0.35	0.55	0.899999	1.44	-12.7	175	10.1
60	476168	5047923	0	49	0	49	35	2010	2010200	40378	jul	1	0.013	0.061	50.5	17.1	2467.1	0.88	0.4	0.52	0.74	0.769999	2.54	-12.7	177	10.3
60	475841	5048097	0	50	0	50	36	2010	2010201	40379	jul	8	0.273	0.451	198	37.4	2174.6	0.88	0.41	0.52	0.74	0.74	2.55	-12.7	177	10.5
60	475803	5047669	0	51	0	51	37	2010	2010202	40380	jul	8	0.273	0.451	330	335.9	2198.2	0.82	0.48	0.5	0.74	0.769999	2.54	-12.7	177	10.7
60	475763	5048340	0	53	0	53	38	2010	2010204	40382	jul	9	0.022	0.112	67.9	19.8	1980.5	0.88	0.42	0.5	0.74	0.949999	2.54	-12.7	177	10.9
60	475775	5048155	0	54	0	54	39	2010	2010205	40383	jul	8	0.273	0.451	248.1	40.3	2094.2	0.88	0.41	0.52	0.74	0.93	2.55	-12.7	177	11.1
60	475290	5047944	0	56	0	56	40	2010	2010207	40385	jul	9	0.001	0.012	109.1	11.1	1727.2	0.31	0.22	0.36	0.55	0.91	1.44	-12.7	175	11.3
60	476001	5048081	0	58	0	58	41	2010	2010209	40387	jul	9	0.009	0.063	176.4	13.3	2330.7	0.88	0.41	0.51	0.74	0.98	2.54	-12.7	177	11.5
60	475884	5047643	0	59	0	59	42	2010	2010210	40388	jul	8	0.273	0.451	311.4	262.2	2170.7	0.85	0.44	0.52	0.74	0.8	2.55	-12.7	177	11.7
60	475833	5047678	0	65	0	65	43	2010	2010216	40394	aug	8	0.273	0.451	312.6	304.7	2206.3	0.83	0.47	0.5	0.74	0.79	2.54	-12.7	177	11.9
60	476045	5048071	0	66	0	66	44	2010	2010217	40395	aug	9	0.009	0.063	190	15.4	2365.7	0.87	0.42	0.5	0.74	0.98	2.53	-12.7	177	12.1
60	475652	5048256	0	70	0	70	45	2010	2010221	40399	aug	1	9.02	8.798	112.8	3.4	1947.9	0.88	0.41	0.51	0.74	0.74	2.54	-12.7	177	12.3
60	475644	5047790	0	73	0	73	46	2010	2010224	40402	aug	1	0.339	0.376	185.9	356.2	2112	0.84	0.47	0.52	0.74	0.639999	2.57	-12.7	177	12.5
60	475541	5048172	0	77	0	77	47	2010	2010228	40406	aug	1	9.02	8.798	56.5	4.8	1866.3	0.87	0.43	0.5	0.74	0.73	2.54	-12.7	177	12.7
60	475738	5047705	0	79	0	79	48	2010	2010230	40408	aug	8	0.273	0.451	326.4	392.9	2234.9	0.81	0.49	0.5	0.74	0.75	2.54	-12.7	177	12.9
60	475433	5047675	0	86	0	86	49	2010	2010237	40415	aug	1	0.339	0.376	204	309.3	1986.1	0.83	0.49	0.48	0.74	0.629999	2.54	-12.7	177	13.1
60	475658	5047643	0	92	0	92	50	2010	2010243	40421	aug	8	0.273	0.451	326.4	478.1	2182.4	0.81	0.5	0.5	0.74	0.73	2.55	-12.7	177	13.3
61	461080	5029866	0	1	0	1	1	2010	2010151	40329	may	6	0.039	0.102	63.9	11.7	307.8	0.88	0.49	0.43	0.74	0.819999	2.54	-12.7	177	6.75
61	461263	5029677	0	2	0	2	2	2010	2010152	40330	jun	9	0.068	0.04	222	3.3	67.8	0.18	0.65	0.48	0.5	0.81	1.81	-12.7	171	6.95
61	461462	5029742	0	10	0	10	3	2010	2010161	40339	jun	6	0.178	0.199	242.2	65.1	85.4	0.12	0.34	0.39	0.37	0.73	1.22	-12.7	171	7.15
61	461062	5029731	0	11	0	11	4	2010	2010162	40340	jun	9	0.068	0.04	272.4	1.2	254.3	0.17	0.66	0.47	0.5	0.819999	1.8	-12.7	177	7.35
61	461069	5029922	0	13	0	13	5	2010	2010164	40342	jun	6	0.039	0.102	36.7	1.3	325.9	0.31	0.27	0.3	0.55	0.759999	1.43	-12.7	177	7.55
61	461063	5029819	0	15	0	15	6	2010	2010166	40344	jun	6	0.039	0.102	84.9	3.5	304.3	0.12	0.34	0.38	0.37	0.759999	1.21	-12.7	177	7.75
61	472874	5044721	0	17	0	17	7	2010	2010168	40346	jun	1	9.698	13.335	154.7	334.9	692.3	0.88	0.5	0.48	0.74	0.54	2.6	-12.7	176	7.95
61	474489	5046750	0	18	0	18	8	2010	2010169	40347	jun	2	0.574	1.142	108.8	75.8	1652.1	0.29	0.23	0.35	0.55	0.879999	1.42	-12.7	177	8.15
61	461075	5030053	0	21	0	21	9	2010	2010172	40350	jun	6	0.008	0.046	84	0.2	369	0.12	0.63	0.38	0.37	0.829999	1.5	-12.7	177	8.35
61	461626	5029669	0	22	0	22	10	2010	2010173	40351	jun	9	0.068	0.04	203.9	6.5	264.6	0.12	0.34	0.39	0.37	0.829999	1.22	-12.7	171	8.55
61	461516	5029667	0	25	0	25	11	2010	2010176	40354	jun	9	0.068	0.04	202.1	9.4	168.8	0.12	0.34	0.38	0.37	0.819999	1.21	-12.7	171	8.75
61	460943	5029694	0	26	0	26	12	2010	2010177	40355	jun	9	0.068	0.04	307.2	1.9	346.6	0.12	0.34	0.38	0.37	0.829999	1.21	-12.7	177	8.95
61	461306	5029544	0	30	0	30	13	2010	2010181	40359	jun	1	0.657	0.767	268	134.9	38.8	0.3	0.26	0.33	0.55	0.54	1.44	-12.7	171	9.15
61	461517	5029656	0	37	0	37	14	2010	2010188	40366	jul	9	0.068	0.04	202.4	20.4	175.5	0.68	0.47	0.22	0.42	0.779999	1.79	-12.7	171	9.35
61	461836	5029668	0	38	0	38	15	2010	2010189	40367	jul	9	0.068	0.04	184	5.7	450.6	0.12	0.33	0.39	0.37	0.839999	1.21	-12.7	171	9.55
61	460831	5029685	0	42	0	42	16	2010	2010193	40371	jul	9	0.068	0.04	336.7	9.8	427.2	0.12	0.34	0.38	0.37	0.769999	1.21	-12.7	171	9.75
61	461066	5030017	0	43	0	43	17	2010	2010194	40372	jul	6	0.008	0.046	61.6	7.9	360.3	0.12	0.34	0.38	0.37	0.759999	1.21	-12.7	177	9.95
61	460919	5029753	0	44	0	44	18	2010	2010195	40373	jul	6	0.039	0.102	82.2	60.3	390.3	0.11	0.35	0.38	0.37	0.75	1.21	-12.7	177	10.15
61	461559	5029670	0	46	0	46	19	2010	2010197	40375	jul	9	0.068	0.04	206.5	6.1	203.6	0.12	0.34	0.38	0.37	0.819999	1.21	-12.7	171	10.35
61	461051	5029673	0	50	0	50	20	2010	2010201	40379	jul	9	0.068	0.04	263.4	16.4	237.6	0.17	0.66	0.47	0.5	0.819999	1.8	-12.7	177	10.55
61	461368	5029501	0	51	0	51	21	2010	2010202	40380	jul	2	0.068	0.128	128.8	176.7	108.7	0.3	0.27	0.33	0.55	0.73	1.45	-12.7	171	10.75
61	461138	5029677	0	52	0	52	22	2010	2010203	40381	jul	9	0.068	0.04	250.3	8.3	161.1	0.17	0.66	0.47	0.5	0.819999	1.8	-12.7	177	10.95
61	461062	5029715	0	52	0	52	23	2010	2010203	40381	jul	9	0.068	0.04	265.9	0.6	245.8	0.17	0.66	0.47	0.5	0.819999	1.8	-12.7	177	11.15
61	461409	5029670	0	54	0	54	24	2010	2010205	40383	jul	9	0.068	0.04	195.7	7.4	69.1	0.68	0.47	0.22	0.42	0.81	1.79	-12.7	171	11.35
61	461079	5030167	0	57	0	57	25	2010	2010208	40386	jul	2	0.414	0.837	128.7	0.5	435	0.31	0.26	0.31	0.55	0.81	1.43	-12.7	177	11.55
61	461381	5029315	0	59	0	59	26	2010	2010210	40388	jul	2	0.068	0.128	100.7	318.7	155.7	0.29	0.28	0.34	0.55	0.49	1.46	-12.7	171	11.75
61	460895	5029688	0	62	0	62	27	2010	2010213	40391	aug	9	0.068	0.04	321.9	5.3	388.7	0.12	0.34	0.38	0.37	0.779999	1.21	-12.7	177	11.95
61	461510	5029670	0	63	0	63	28	2010	2010214	40392	aug	9	0.068	0.04	201.5	6.5	162.2	0.12	0.34	0.38	0.37	0.819999	1.21	-12.7	171	12.15
61	461201	5029337	0	65	0	65	29	2010	2010216	40394	aug	1	0.657	0.767	333.1	345.1	54.4	0.87	0.49	0.48	0.74	0.479999	2.58	-12.7	171	12.35
61	460827	5029680	0	71	0	71	30	2010	2010222	40400	aug	6	0.433	0.443	105.3	14.9	426.4	0.12	0.34	0.38	0.37	0.769999	1.21	-12.7	171	12.55
61	462459	5033735	0	73	0	73	31	2010	2010224	40402	aug	1	1.022	1.301	259.9	511.4	169.9	0.87	0.49	0.51	0.74	0.43	2.61	-12.7	172	12.75
61	461559	5029669	0	78	0	78	32	2010	2010229	40407	aug	9	0.068	0.04	206.5	7.1	204	0.12	0.34	0.38	0.37	0.819999	1.21	-12.7	171	12.95
61	461255	5029701	0	79	0	79	33	2010	2010230	40408	aug	7	0.086	0.137	226.4	20.4	86.5	0.18	0.65	0.48	0.5	0.81	1.81	-12.7	171	13.15
61	460793	5029472	0	86	0	86	34	2010	2010237	40415	aug	6	0.433	0.443	243.5	224	336.8	0.07	0.38	0.37	0.37	0.689999	1.19	-12.7	171	13.35
61	460792	5029369	0	92	0	92	35	2010	2010243	40421	aug	6	0.433	0.443	301.5	327	301.5	0.09	0.37	0.4	0.37	0.66	1.23	-12.7	171	13.55
62	466004	5040836	0	1	0	1	1	2010	2010151	40329	may	6	0.061	0.188	608.6	2.7	85	0.12	0.34	0.38	0.37	0.75	1.21	-12.7	175	3.75
62	466167	5041095	0	4	0	4	2	2010	2010155	40333	jun	9	0.068	0.04	339.7	14.1	35.6	0.31	0.25	0.32	0.55	0.8	1.43	-12.7	177	3.95
62	466023	5040813	0	10	0	10	3	2010	2010161	40339	jun	6	0.061	0.188	615.1	16.7	56.1	0.12	0.34	0.38	0.37	0.75	1.21	-12.7	175	4.15
62	469527	5036144	0	17	0	17	4	2010	2010168	40346	jun	1	9.02	8.798	242	503.8	179.8	0.83	0.43	0.57	0.74	0.43	2.57	-12.7	176	4.35
62	474514	5046578	0	18	0	18	5	2010	2010169	40347	jun	2	0.574	1.142	55.8	14.9	1519	0.31	0.22	0.35	0.55	0.899999	1.43	-12.7	176	4.55
62	466092	5040411	0	30	0	30	6	2010	2010181	40359	jun	2	0.118	0.27	56.7	94	259.6	0.31	0.26	0.32	0.55	0.769999	1.44	-12.7	177	4.75
62	465951	5040695	0	37	0	37	7	2010	2010188	40366	jul	6	0.061	0.188	546.4	52.9	41.2	0.12	0.34	0.39	0.37	0.569999	1.22	-12.7	175	4.95
62	465971	5040573	0	44	0	44	8	2010	2010195	40373	jul	1	1.169	0.938	95.5	30.4	60.6	0.87	0.5	0.43	0.74	0.569999	2.54	-12.7	175	5.15
62	465993	5040580	0	50	0	50	9	2010	2010201	40379	jul	1	1.169	0.938	86.5	8.5	71.8	0.88	0.49	0.43	0.74	0.8	2.54	-12.7	175	5.35
62	465918	5040655	0	51	0	51	10	2010	2010202	40380	jul	1	1.169	0.938	143.8	85.1	34.2	0.12	0.34	0.4	0.37	0.72	1.23	-12.7	175	5.55
62	465905	5040494	0	59	0	59	11	2010	2010210	40388	jul	1	1.169	0.938	122.6	94.7	59.4	0.87	0.5	0.44	0.74	0.56	2.55	-12.7	175	5.75
62	466228	5040566	0	65	0	65	12	2010	2010216	40394	aug	5	0.004	0.032	227.5	226.7	254.2	0.12	0.63	0.41	0.37	0.72	1.53	-12.7	177	5.95
62	466835	5041342	0	73	0	73	13	2010	2010224	40402	aug	7	0.085	0.155	159.4	178.3	36.8	1	0.33	0.2	0.4	0.699999	1.93	-12.7	177	6.15
62	466789	5041253	0	86	0	86	14	2010	2010237	40415	aug	7	0.085	0.155	115.5	91.7	33.5	0.18	0.64	0.5	0.5	0.73	1.82	-12.7	177	6.35
62	466818	5041062	0	92	0	92	15	2010	2010243	40421	aug	1	1.273	1.108	56	100.5	223.4	0.87	0.49	0.44	0.74	0.56	2.54	-12.7	177	6.55
63	468156	5055626	0	1	0	1	1	2010	2010152	40330	jun	1	5.665	5.14	177.5	168.1	5.5	0.88	0.49	0.46	0.74	0.54	2.57	-12.7	176	5.5
63	468976	5056413	0	6	0	6	2	2010	2010158	40336	jun	6	0.217	0.348	98.1	5.6	412.3	0.12	0.34	0.39	0.37	0.769999	1.22	-12.7	173	5.7
63	468622	5055409	0	7	0	7	3	2010	2010159	40337	jun	4	0.052	0.173	120.3	448.8	188.7	0.99	0.36	0.23	0.4	0.62	1.98	-12.7	176	5.9
63	468305	5055391	0	9	0	9	4	2010	2010161	40339	jun	2	0.286	0.495	60.1	375.5	184.4	0.3	0.27	0.37	0.55	0.67	1.49	-12.7	176	6.1
63	468621	5055897	0	12	0	12	5	2010	2010164	40342	jun	2	0.286	0.495	221.1	12.3	363.7	0.29	0.28	0.29	0.55	0.8	1.41	-12.7	173	6.3
63	468622	5055910	0	13	0	13	6	2010	2010165	40343	jun	2	0.286	0.495	221.9	0.7	368.1	0.29	0.28	0.29	0.55	0.8	1.41	-12.7	173	6.5
63	468754	5055484	0	14	0	14	7	2010	2010166	40344	jun	6	0.109	0.159	279.4	424.9	38.5	0.11	0.35	0.43	0.37	0.61	1.26	-12.7	176	6.7
63	469840	5036254	0	16	0	16	8	2010	2010168	40346	jun	1	9.02	8.798	243.5	291	442.5	0.85	0.42	0.55	0.74	0.529999	2.56	-12.7	176	6.9
63	468270	5056063	0	17	0	17	9	2010	2010169	40347	jun	1	5.665	5.14	282.2	259.1	25.4	0.86	0.5	0.46	0.74	0.5	2.56	-12.7	173	7.1
63	468625	5055935	0	20	0	20	10	2010	2010172	40350	jun	2	0.286	0.495	223.3	25.7	376.8	0.29	0.28	0.29	0.55	0.8	1.41	-12.7	173	7.3
63	468617	5055904	0	21	0	21	11	2010	2010173	40351	jun	2	0.286	0.495	222.5	5.3	370.2	0.29	0.28	0.29	0.55	0.8	1.41	-12.7	173	7.5
63	468672	5055489	0	24	0	24	12	2010	2010176	40354	jun	6	0.109	0.159	313.2	403.2	114.1	0.11	0.35	0.43	0.37	0.639999	1.26	-12.7	176	7.7
63	468483	5056055	0	25	0	25	13	2010	2010177	40355	jun	2	0.286	0.495	228.2	183.3	230.7	0.29	0.27	0.32	0.55	0.75	1.43	-12.7	173	7.9
63	468483	5056055	0	26	0	26	14	2010	2010178	40356	jun	2	0.286	0.495	228.2	183.3	230.7	0.29	0.27	0.32	0.55	0.75	1.43	-12.7	173	8.1
63	468600	5055904	0	27	0	27	15	2010	2010179	40357	jun	2	0.286	0.495	226	5.3	385.8	0.29	0.28	0.29	0.55	0.81	1.41	-12.7	173	8.3
63	468639	5055528	0	29	0	29	16	2010	2010181	40359	jun	4	0.001	0.012	111.9	353.1	144.2	0.31	0.28	0.36	0.55	0.66	1.5	-12.7	176	8.5
63	468612	5055904	0	35	0	35	17	2010	2010187	40365	jul	2	0.286	0.495	223.6	5.3	374.7	0.29	0.28	0.29	0.55	0.81	1.41	-12.7	173	8.7
63	468027	5055399	0	36	0	36	18	2010	2010188	40366	jul	1	5.665	5.14	84.6	428.6	56.6	0.87	0.5	0.49	0.74	0.46	2.6	-12.7	176	8.9
63	468791	5055906	0	37	0	37	19	2010	2010189	40367	jul	2	0.286	0.495	210	2.8	221.1	0.3	0.27	0.3	0.55	0.759999	1.42	-12.7	173	9.1
63	468313	5055687	0	38	0	38	20	2010	2010190	40368	jul	1	5.665	5.14	167.4	96.6	112.7	0.88	0.48	0.46	0.74	0.75	2.56	-12.7	176	9.3
63	468876	5055682	0	39	0	39	21	2010	2010191	40369	jul	6	0.109	0.159	222	226.6	38.5	0.11	0.35	0.4	0.37	0.67	1.23	-12.7	173	9.5
63	468621	5055909	0	41	0	41	22	2010	2010193	40371	jul	2	0.286	0.495	222.1	0.3	368.6	0.29	0.28	0.29	0.55	0.8	1.41	-12.7	173	9.7
63	468621	5055909	0	41	0	41	23	2010	2010193	40371	jul	2	0.286	0.495	222.1	0.3	368.6	0.29	0.28	0.29	0.55	0.8	1.41	-12.7	173	9.9
63	468093	5055641	0	43	0	43	24	2010	2010195	40373	jul	1	5.665	5.14	183.7	201.5	26.3	0.88	0.49	0.46	0.74	0.519999	2.57	-12.7	176	10.1
63	468405	5055803	0	44	0	44	25	2010	2010196	40374	jul	2	0.286	0.495	202	1	203.5	0.28	0.28	0.29	0.55	0.79	1.4	-12.7	173	10.3
63	468978	5056148	0	47	0	47	26	2010	2010199	40377	jul	2	0.286	0.495	159.8	1.1	173.6	0.88	0.49	0.43	0.74	0.779999	2.54	-12.7	173	10.5
63	468977	5056476	0	48	0	48	27	2010	2010200	40378	jul	9	0.068	0.04	157.9	5.2	429	0.12	0.33	0.39	0.37	0.829999	1.21	-12.7	173	10.7
63	468110	5055488	0	50	0	50	28	2010	2010202	40380	jul	2	0.007	0.036	85.3	310.1	12.7	0.31	0.27	0.35	0.55	0.68	1.48	-12.7	176	10.9
63	468351	5055746	0	52	0	52	29	2010	2010204	40382	jul	2	0.286	0.495	177.9	48.8	142.3	0.29	0.27	0.3	0.55	0.779999	1.41	-12.7	173	11.1
63	468035	5055091	0	58	0	58	30	2010	2010210	40388	jul	2	0.022	0.09	79	682.5	77.7	0.31	0.28	0.41	0.55	0.569999	1.55	-12.7	176	11.3
63	468914	5055741	0	61	0	61	31	2010	2010213	40391	aug	6	0.109	0.159	222.5	167.5	33.9	0.88	0.5	0.46	0.74	0.699999	2.58	-12.7	173	11.5
63	468741	5055466	0	61	0	61	32	2010	2010213	40391	aug	6	0.109	0.159	280.5	443	57.1	0.12	0.35	0.45	0.37	0.61	1.29	-12.7	176	11.7
63	468044	5055267	0	64	0	64	33	2010	2010216	40394	aug	9	0.006	0.037	359.1	538.4	1.1	0.31	0.27	0.4	0.55	0.6	1.53	-12.7	176	11.9
63	468802	5055406	0	65	0	65	34	2010	2010217	40395	aug	1	5.665	5.14	154.4	502.8	17.3	0.88	0.5	0.51	0.74	0.419999	2.63	-12.7	176	12.1
63	468259	5055776	0	72	0	72	35	2010	2010224	40402	aug	1	5.665	5.14	224.3	6.3	56.6	0.87	0.49	0.44	0.74	0.589999	2.54	-12.7	173	12.3
63	467345	5054957	0	76	0	76	36	2010	2010228	40406	aug	1	0.011	0.053	67.3	8.1	722.2	0.31	0.26	0.32	0.55	0.629999	1.44	-12.7	172	12.5
63	468259	5055661	0	78	0	78	37	2010	2010230	40408	aug	1	5.665	5.14	175.8	102.1	75.2	0.88	0.48	0.46	0.74	0.56	2.56	-12.7	176	12.7
63	468290	5055556	0	85	0	85	38	2010	2010237	40415	aug	2	0.286	0.495	107	210.2	134.8	0.3	0.27	0.33	0.55	0.54	1.45	-12.7	176	12.9
63	468067	5055836	0	91	0	91	39	2010	2010243	40421	aug	1	5.665	5.14	225.5	200.2	11.2	0.87	0.5	0.45	0.74	0.529999	2.56	-12.7	173	13.1
64	480879	5049268	0	1	0	1	1	2010	2010152	40330	jun	2	0.011	0.041	73	473.3	111.5	0.68	0.47	0.29	0.42	0.629999	1.86	-12.7	171	4
64	481364	5049249	0	2	0	2	2	2010	2010154	40332	jun	5	0.014	0.083	49	1.4	329.7	0.12	0.63	0.38	0.37	0.779999	1.5	-12.7	171	4.2
64	481212	5047941	0	4	0	4	3	2010	2010156	40334	jun	4	0.049	0.173	112.9	0.7	292	0.3	0.23	0.34	0.55	0.779999	1.42	-12.7	167	4.4
64	481366	5049252	0	5	0	5	4	2010	2010157	40335	jun	5	0.014	0.083	47.1	2.6	330.1	0.12	0.63	0.38	0.37	0.779999	1.5	-12.7	171	4.6
64	480600	5049021	0	9	0	9	5	2010	2010161	40339	jun	1	13.185	8.632	102.8	728.4	52.3	0.88	0.5	0.55	0.74	0.37	2.67	-12.7	175	4.8
64	480751	5048505	0	10	0	10	6	2010	2010162	40340	jun	4	0.04	0.15	60.8	504.6	260.1	1	0.35	0.23	0.4	0.629999	1.98	-12.7	167	5
64	481206	5047935	0	11	0	11	7	2010	2010163	40341	jun	4	0.049	0.173	111.8	5.2	291.5	0.99	0.3	0.2	0.4	0.779999	1.89	-12.7	167	5.2
64	481180	5048158	0	12	0	12	8	2010	2010164	40342	jun	2	0.014	0.062	43.6	4.6	174.2	0.31	0.23	0.34	0.55	0.79	1.43	-12.7	167	5.4
64	481184	5048664	0	14	0	14	9	2010	2010166	40344	jun	1	0.522	0.61	242.9	136	86.5	0.87	0.49	0.45	0.74	0.55	2.55	-12.7	171	5.6
64	468311	5056284	0	17	0	17	10	2010	2010169	40347	jun	1	5.665	5.14	327.4	467	30.6	0.88	0.49	0.51	0.74	0.449999	2.62	-12.7	173	5.8
64	481059	5048591	0	20	0	20	11	2010	2010172	40350	jun	1	0.522	0.61	225.9	247.1	54.6	0.88	0.49	0.48	0.74	0.509999	2.59	-12.7	167	6
64	481013	5048567	0	21	0	21	12	2010	2010173	40351	jun	4	0.013	0.057	79.4	279.9	86.6	0.87	0.49	0.47	0.74	0.67	2.57	-12.7	167	6.2
64	481286	5048782	0	23	0	23	13	2010	2010175	40353	jun	2	0.011	0.056	70.2	36	171.9	0.31	0.25	0.32	0.55	0.779999	1.43	-12.7	171	6.4
64	480747	5048503	0	24	0	24	14	2010	2010176	40354	jun	4	0.04	0.15	60.8	507.8	263.4	1	0.36	0.24	0.4	0.629999	2	-12.7	167	6.6
64	481429	5049475	0	25	0	25	15	2010	2010177	40355	jun	2	0.025	0.112	63.4	0.2	365.1	0.3	0.27	0.3	0.55	0.779999	1.42	-12.7	171	6.8
64	481334	5049110	0	26	0	26	16	2010	2010178	40356	jun	2	0.024	0.082	83.3	0.1	344	0.3	0.27	0.3	0.55	0.779999	1.42	-12.7	171	7
64	481282	5048467	0	27	0	27	17	2010	2010179	40357	jun	3	0.011	0.044	73.3	6.8	197.4	1	0.31	0.19	0.4	0.81	1.9	-12.7	167	7.2
64	480697	5048933	0	29	0	29	18	2010	2010181	40359	jun	3	0.011	0.061	24.5	627.5	178	0.31	0.28	0.39	0.55	0.569999	1.53	-12.7	171	7.4
64	480668	5049069	0	36	0	36	19	2010	2010188	40366	jul	4	0.003	0.026	36.2	663	83	1	0.36	0.27	0.4	0.55	2.03	-12.7	171	7.6
64	480862	5049003	0	43	0	43	20	2010	2010195	40373	jul	5	0.012	0.071	110.1	465.8	95.3	0.12	0.64	0.45	0.37	0.62	1.58	-12.7	171	7.8
64	481063	5048921	0	50	0	50	21	2010	2010202	40380	jul	1	0.522	0.61	151.4	261.3	36.3	0.87	0.5	0.47	0.74	0.5	2.58	-12.7	171	8
64	480742	5048505	0	55	0	55	22	2010	2010207	40385	jul	4	0.04	0.15	60.8	513.2	268.7	1	0.36	0.24	0.4	0.629999	2	-12.7	167	8.2
64	481037	5048821	0	58	0	58	23	2010	2010210	40388	jul	1	0.522	0.61	164.5	285.6	42.7	0.87	0.49	0.47	0.74	0.5	2.57	-12.7	171	8.4
64	481132	5049010	0	64	0	64	24	2010	2010216	40394	aug	1	0.522	0.61	149.7	196.6	145.7	0.86	0.51	0.45	0.74	0.529999	2.56	-12.7	171	8.6
64	481374	5049297	0	65	0	65	25	2010	2010217	40395	aug	5	0.014	0.083	39.7	4.3	320.2	0.12	0.63	0.38	0.37	0.779999	1.5	-12.7	171	8.8
64	479070	5051326	0	72	0	72	26	2010	2010224	40402	aug	3	0.264	0.614	144.3	460.2	422.4	0.68	0.46	0.3	0.42	0.639999	1.86	-12.7	176	9
64	481028	5048748	0	85	0	85	27	2010	2010237	40415	aug	1	0.522	0.61	178.3	293.4	52.2	0.87	0.49	0.47	0.74	0.49	2.57	-12.7	171	9.2
64	481263	5048780	0	91	0	91	28	2010	2010243	40421	aug	2	0.011	0.056	70.9	59	149.3	0.88	0.48	0.45	0.74	0.779999	2.55	-12.7	171	9.4
67	476113	5041482	0	1	0	1	1	2010	2010153	40331	jun	1	9.02	8.798	167.6	238.6	153.1	0.86	0.45	0.51	0.74	0.519999	2.56	-12.7	174	1.7
67	475771	5042187	0	2	0	2	2	2010	2010155	40333	jun	1	0.188	0.388	42.1	5.7	105.2	0.88	0.45	0.47	0.74	0.579999	2.54	-12.7	174	1.9
67	475760	5042225	0	4	0	4	3	2010	2010157	40335	jun	1	0.188	0.388	43.5	4.2	112.9	0.88	0.45	0.47	0.74	0.589999	2.54	-12.7	174	2.1
67	476298	5041982	0	8	0	8	4	2010	2010161	40339	jun	1	9.02	8.798	200.1	235.4	81.8	0.87	0.43	0.53	0.74	0.509999	2.57	-12.7	174	2.3
67	475898	5041594	0	9	0	9	5	2010	2010162	40340	jun	3	0.002	0.018	32.2	0.8	42.7	0.69	0.42	0.27	0.42	0.75	1.8	-12.7	174	2.5
67	476034	5042071	0	10	0	10	6	2010	2010163	40341	jun	4	0.018	0.069	53.4	0.3	156.4	1	0.29	0.21	0.4	0.769999	1.9	-12.7	174	2.7
67	476113	5042118	0	12	0	12	7	2010	2010165	40343	jun	9	0.068	0.39	121.8	9.2	229.5	1	0.28	0.22	0.4	0.79	1.9	-12.7	174	2.9
67	476173	5047845	0	15	0	15	8	2010	2010168	40346	jun	9	0.019	0.112	308.7	46.1	2390.2	0.88	0.4	0.53	0.74	0.97	2.55	-12.7	177	3.1
67	466202	5038537	0	16	0	16	9	2010	2010169	40347	jun	6	0.184	0.216	395.4	318.9	719.6	0.1	0.36	0.42	0.37	0.709999	1.25	-12.7	175	3.3
67	475879	5041537	0	19	0	19	10	2010	2010172	40350	jun	4	0.031	0.108	49	0.9	18.9	0.99	0.3	0.21	0.4	0.759999	1.9	-12.7	174	3.5
67	476236	5042302	0	20	0	20	11	2010	2010173	40351	jun	2	0.156	0.318	91.6	1.9	337.3	0.31	0.19	0.38	0.55	0.8	1.43	-12.7	174	3.7
67	475921	5041654	0	23	0	23	12	2010	2010176	40354	jun	3	0.003	0.026	37	0	77.9	0.68	0.42	0.26	0.42	0.579999	1.78	-12.7	174	3.9
67	475736	5042298	0	26	0	26	13	2010	2010179	40357	jun	9	0.068	0.39	205	0.6	133.5	0.88	0.45	0.47	0.74	0.579999	2.54	-12.7	174	4.1
67	475218	5041935	0	27	0	27	14	2010	2010180	40358	jun	4	0.002	0.018	32.5	15.1	265	1	0.34	0.16	0.4	0.779999	1.9	-12.7	174	4.3
67	476525	5041862	0	28	0	28	15	2010	2010181	40359	jun	1	9.02	8.798	356	491.8	163.2	0.82	0.46	0.54	0.74	0.439999	2.56	-12.7	172	4.5
67	476269	5042326	0	34	0	34	16	2010	2010187	40365	jul	9	0.01	0.063	131.3	10.6	322.4	0.31	0.19	0.38	0.55	0.819999	1.43	-12.7	174	4.7
67	476399	5041819	0	35	0	35	17	2010	2010188	40366	jul	1	9.02	8.798	288.6	397.8	101.4	0.84	0.45	0.53	0.74	0.46	2.56	-12.7	174	4.9
67	475821	5042137	0	36	0	36	18	2010	2010189	40367	jul	1	0.188	0.388	39.5	4.5	59.6	0.88	0.45	0.47	0.74	0.579999	2.54	-12.7	174	5.1
67	475921	5041649	0	37	0	37	19	2010	2010190	40368	jul	3	0.003	0.026	34.2	1.8	76.5	0.68	0.42	0.26	0.42	0.579999	1.78	-12.7	174	5.3
67	476287	5042347	0	40	0	40	20	2010	2010193	40371	jul	9	0.01	0.063	136.8	12.8	318.6	0.68	0.39	0.29	0.42	0.819999	1.78	-12.7	175	5.5
67	476694	5042776	0	41	0	41	21	2010	2010194	40372	jul	9	0.631	2.621	211.3	7.2	376	0.68	0.36	0.33	0.42	0.829999	1.79	-12.7	175	5.7
67	476431	5041970	0	42	0	42	22	2010	2010195	40373	jul	1	9.02	8.798	281.5	359.4	20.8	0.88	0.42	0.56	0.74	0.469999	2.6	-12.7	174	5.9
67	475602	5042314	0	43	0	43	23	2010	2010196	40374	jul	9	0.068	0.39	233.3	6.6	266.7	0.31	0.23	0.34	0.55	0.819999	1.43	-12.7	174	6.1
67	475875	5041527	0	47	0	47	24	2010	2010200	40378	jul	4	0.031	0.108	54.9	4.3	14	0.99	0.3	0.21	0.4	0.569999	1.9	-12.7	174	6.3
67	476031	5042043	0	48	0	48	25	2010	2010201	40379	jul	4	0.018	0.069	68	3.6	158.7	1	0.29	0.21	0.4	0.769999	1.9	-12.7	174	6.5
67	476016	5041845	0	49	0	49	26	2010	2010202	40380	jul	2	0.156	0.318	197.2	16.2	172	0.3	0.22	0.35	0.55	0.759999	1.42	-12.7	174	6.7
67	476132	5042172	0	50	0	50	27	2010	2010203	40381	jul	4	0.006	0.037	37.7	11.1	253.2	0.31	0.2	0.37	0.55	0.779999	1.43	-12.7	174	6.9
67	475345	5041979	0	52	0	52	28	2010	2010205	40383	jul	9	0.068	0.39	248	5.6	367.8	0.31	0.26	0.31	0.55	0.819999	1.43	-12.7	174	7.1
67	476118	5042134	0	56	0	56	29	2010	2010209	40387	jul	9	0.068	0.39	118.4	8.1	235.1	1	0.28	0.22	0.4	0.769999	1.9	-12.7	174	7.3
67	476183	5041977	0	57	0	57	30	2010	2010210	40388	jul	2	0.156	0.318	258.8	155.5	166.1	0.29	0.22	0.37	0.55	0.74	1.43	-12.7	174	7.5
67	476117	5042147	0	60	0	60	31	2010	2010213	40391	aug	4	0.006	0.037	23.8	2.7	235.5	1	0.28	0.22	0.4	0.769999	1.9	-12.7	174	7.7
67	476362	5041738	0	63	0	63	32	2010	2010216	40394	aug	1	9.02	8.798	292.4	375.6	128.8	0.84	0.46	0.52	0.74	0.479999	2.56	-12.7	174	7.9
67	475914	5041516	0	69	0	69	33	2010	2010222	40400	aug	4	0.031	0.108	44.8	38.9	13.2	0.99	0.3	0.21	0.4	0.75	1.9	-12.7	174	8.1
67	475430	5041502	0	71	0	71	34	2010	2010224	40402	aug	3	0.246	0.51	70.9	427.3	36.1	0.88	0.47	0.52	0.74	0.62	2.61	-12.7	174	8.3
67	476245	5042303	0	75	0	75	35	2010	2010228	40406	aug	2	0.156	0.318	85.7	4.7	330.3	0.31	0.19	0.38	0.55	0.8	1.43	-12.7	174	8.5
67	476519	5041777	0	77	0	77	36	2010	2010230	40408	aug	1	9.02	8.798	370.1	523.6	219.2	0.82	0.46	0.53	0.74	0.439999	2.55	-12.7	172	8.7
67	477192	5041469	0	84	0	84	37	2010	2010237	40415	aug	7	0.11	0.198	79.6	354.8	519.5	0.17	0.57	0.61	0.5	0.689999	1.85	-12.7	172	8.9
67	476845	5041643	0	90	0	90	38	2010	2010243	40421	aug	1	9.02	8.798	171	731.5	546.7	0.81	0.47	0.58	0.74	0.409999	2.6	-12.7	172	9.1
68	476054	5053924	0	1	0	1	1	2010	2010154	40332	jun	1	9.02	8.798	72.5	65.7	1598.2	0.87	0.5	0.44	0.74	0.68	2.55	-12.7	174	4.5
68	476108	5053770	0	2	0	2	2	2010	2010155	40333	jun	6	0.376	0.476	284.1	9.3	1660.2	0.12	0.33	0.39	0.37	0.87	1.21	-12.7	174	4.7
68	476118	5053231	0	4	0	4	3	2010	2010158	40336	jun	6	0.376	0.476	69.5	6.3	2067.1	0.12	0.33	0.39	0.37	0.899999	1.21	-12.7	178	4.9
68	475747	5053465	0	7	0	7	4	2010	2010161	40339	jun	6	0.376	0.476	326.2	378.4	1773.7	0.12	0.34	0.45	0.37	0.769999	1.28	-12.7	178	5.1
68	476116	5053026	0	8	0	8	5	2010	2010162	40340	jun	6	0.376	0.476	156.9	8.2	2239.6	0.12	0.33	0.4	0.37	0.92	1.22	-12.7	178	5.3
68	476116	5053299	0	9	0	9	6	2010	2010163	40341	jun	6	0.376	0.476	66.2	8.7	2012.8	0.12	0.33	0.39	0.37	0.899999	1.21	-12.7	178	5.5
68	476116	5053229	0	10	0	10	7	2010	2010164	40342	jun	6	0.376	0.476	71	8.3	2069.9	0.12	0.33	0.39	0.37	0.899999	1.21	-12.7	178	5.7
68	476131	5054960	0	12	0	12	8	2010	2010166	40344	jun	1	0.202	0.233	35.6	3.4	1117.9	0.87	0.49	0.43	0.74	0.67	2.53	-12.7	174	5.9
68	476170	5053447	0	15	0	15	9	2010	2010169	40347	jun	9	0.068	0.04	409.4	44.7	1861.7	0.31	0.26	0.32	0.55	0.93	1.44	-12.7	178	6.1
68	476125	5054288	0	19	0	19	10	2010	2010173	40351	jun	1	0.202	0.233	39.3	2.8	1335.6	0.88	0.47	0.46	0.74	0.68	2.55	-12.7	174	6.3
68	476118	5053232	0	21	0	21	11	2010	2010175	40353	jun	6	0.376	0.476	69.4	6.3	2066.2	0.12	0.33	0.39	0.37	0.899999	1.21	-12.7	178	6.5
68	476117	5053342	0	26	0	26	12	2010	2010180	40358	jun	6	0.376	0.476	67.7	7.9	1977.5	0.12	0.33	0.39	0.37	0.899999	1.21	-12.7	178	6.7
68	475969	5053287	0	27	0	27	13	2010	2010181	40359	jun	6	0.376	0.476	163.7	155.6	2040.3	0.11	0.34	0.41	0.37	0.85	1.23	-12.7	178	6.9
68	475990	5053509	0	34	0	34	14	2010	2010188	40366	jul	6	0.376	0.476	186.9	135.6	1929.8	0.1	0.35	0.4	0.37	0.85	1.22	-12.7	174	7.1
68	476119	5054105	0	35	0	35	15	2010	2010189	40367	jul	1	9.02	8.798	72.1	2.4	1437.4	0.88	0.48	0.45	0.74	0.91	2.55	-12.7	174	7.3
68	476118	5053532	0	38	0	38	16	2010	2010192	40370	jul	6	0.376	0.476	137.7	7.7	1827.9	0.12	0.33	0.39	0.37	0.879999	1.21	-12.7	174	7.5
68	476122	5053744	0	39	0	39	17	2010	2010193	40371	jul	6	0.376	0.476	265	2.3	1668.6	0.12	0.33	0.39	0.37	0.87	1.21	-12.7	174	7.7
68	475961	5053845	0	41	0	41	18	2010	2010195	40373	jul	6	0.376	0.476	339.4	156.4	1720.2	0.11	0.34	0.41	0.37	0.829999	1.23	-12.7	174	7.9
68	476117	5053239	0	46	0	46	19	2010	2010200	40378	jul	6	0.376	0.476	69.2	7.3	2061.1	0.12	0.33	0.39	0.37	0.899999	1.21	-12.7	178	8.1
68	476114	5053603	0	47	0	47	20	2010	2010201	40379	jul	6	0.376	0.476	179.5	12	1776.9	0.12	0.33	0.39	0.37	0.879999	1.21	-12.7	174	8.3
68	475933	5053516	0	48	0	48	21	2010	2010202	40380	jul	6	0.376	0.476	221.8	192.6	1936.1	0.12	0.34	0.42	0.37	0.839999	1.25	-12.7	174	8.5
68	476116	5053424	0	51	0	51	22	2010	2010205	40383	jul	6	0.376	0.476	87.9	9.2	1912.9	0.12	0.33	0.39	0.37	0.889999	1.21	-12.7	178	8.7
68	476113	5053835	0	53	0	53	23	2010	2010207	40385	jul	6	0.376	0.476	324.8	4.4	1611.9	0.12	0.33	0.39	0.37	0.92	1.21	-12.7	174	8.9
68	476035	5053401	0	56	0	56	24	2010	2010210	40388	jul	6	0.376	0.476	129.9	90.1	1981.6	0.1	0.35	0.38	0.37	0.87	1.2	-12.7	178	9.1
68	476123	5053656	0	60	0	60	25	2010	2010214	40392	aug	6	0.376	0.476	209.5	3.2	1731.5	0.12	0.33	0.39	0.37	0.879999	1.21	-12.7	174	9.3
68	475883	5053372	0	62	0	62	26	2010	2010216	40394	aug	1	9.02	8.798	259.7	242	1931.3	0.88	0.49	0.47	0.74	0.67	2.58	-12.7	178	9.5
68	476136	5053817	0	67	0	67	27	2010	2010221	40399	aug	6	0.376	0.476	309.8	18.6	1607.4	0.88	0.49	0.44	0.74	0.92	2.55	-12.7	174	9.7
68	478656	5055773	0	70	0	70	28	2010	2010224	40402	aug	6	0.27	0.352	238.6	337.5	268.6	0.09	0.37	0.41	0.37	0.66	1.24	-12.7	171	9.9
68	476159	5054090	0	76	0	76	29	2010	2010230	40408	aug	9	0.068	0.04	580.3	37.7	1413.6	0.88	0.48	0.45	0.74	0.68	2.55	-12.7	174	10.1
68	476347	5053973	0	83	0	83	30	2010	2010237	40415	aug	1	0.047	0.139	88.8	226.8	1347.6	0.88	0.48	0.49	0.74	0.61	2.59	-12.7	174	10.3
68	476063	5053301	0	89	0	89	31	2010	2010243	40421	aug	6	0.376	0.476	101.4	61.7	2042.7	0.1	0.35	0.39	0.37	0.889999	1.21	-12.7	178	10.5
69	471853	5049219	0	1	0	1	1	2010	2010154	40332	jun	6	0.006	0.046	41.6	552.1	8.3	0.88	0.51	0.52	0.74	0.569999	2.65	-12.7	172	3.6
69	471316	5050529	0	4	0	4	2	2010	2010158	40336	jun	1	0.26	0.407	54.1	1.2	433.3	0.88	0.49	0.44	0.74	0.61	2.55	-12.7	168	3.8
69	471303	5049574	0	5	0	5	3	2010	2010159	40337	jun	1	6.835	6.243	81.7	4.7	429.6	0.88	0.49	0.43	0.74	0.62	2.54	-12.7	172	4
69	471723	5049870	0	7	0	7	4	2010	2010161	40339	jun	1	0.889	0.993	177.4	392.4	53.6	0.87	0.5	0.48	0.74	0.46	2.59	-12.7	172	4.2
69	472473	5039968	0	14	0	14	5	2010	2010168	40346	jun	1	9.02	8.798	93.3	49.7	17.5	0.88	0.47	0.46	0.74	0.569999	2.55	-12.7	177	4.4
69	481849	5053580	0	15	0	15	6	2010	2010169	40347	jun	5	0.42	0.543	307.5	598.6	762	0.1	0.66	0.45	0.37	0.639999	1.58	-12.7	175	4.6
69	471804	5049204	0	27	0	27	7	2010	2010181	40359	jun	2	0.102	0.298	40.5	503.3	38.3	0.12	0.35	0.46	0.37	0.62	1.3	-12.7	172	4.8
69	472050	5049289	0	34	0	34	8	2010	2010188	40366	jul	1	0.889	0.993	184.6	518.4	76.5	0.86	0.52	0.49	0.74	0.419999	2.61	-12.7	172	5
69	471403	5049188	0	41	0	41	9	2010	2010195	40373	jul	6	0.05	0.168	78.1	102.7	425.8	0.68	0.47	0.23	0.42	0.75	1.8	-12.7	172	5.2
69	471798	5049417	0	45	0	45	10	2010	2010199	40377	jul	5	0.007	0.038	116.7	493.5	85.5	0.88	0.51	0.5	0.74	0.61	2.63	-12.7	172	5.4
69	471822	5049253	0	46	0	46	11	2010	2010200	40378	jul	2	0.146	0.358	30.7	520.5	3.8	0.31	0.28	0.38	0.55	0.62	1.52	-12.7	172	5.6
69	471713	5049097	0	47	0	47	12	2010	2010201	40379	jul	6	0.018	0.067	64.6	414.3	150.6	0.31	0.28	0.37	0.55	0.62	1.51	-12.7	175	5.8
69	472279	5049141	0	48	0	48	13	2010	2010202	40380	jul	1	0.889	0.993	208.2	664.3	189.8	0.88	0.5	0.53	0.74	0.379999	2.65	-12.7	172	6
69	471294	5049219	0	50	0	50	14	2010	2010204	40382	jul	2	0.061	0.128	74.2	6.8	468	0.31	0.27	0.31	0.55	0.81	1.44	-12.7	172	6.2
69	471814	5049330	0	51	0	51	15	2010	2010205	40383	jul	2	0.146	0.358	47.7	511.1	15.1	0.31	0.28	0.38	0.55	0.62	1.52	-12.7	172	6.4
69	472333	5049863	0	53	0	53	16	2010	2010207	40385	jul	6	0.076	0.129	226.5	177.6	380.4	0.12	0.34	0.41	0.37	0.72	1.24	-12.7	172	6.6
69	472279	5049267	0	56	0	56	17	2010	2010210	40388	jul	4	0.001	0.012	13.5	540.7	102.4	1	0.36	0.24	0.4	0.6	2	-12.7	172	6.8
69	471315	5050688	0	59	0	59	18	2010	2010213	40391	aug	9	0.068	0.04	370.8	0.3	477.9	0.12	0.34	0.39	0.37	0.779999	1.22	-12.7	168	7
69	471778	5049491	0	60	0	60	19	2010	2010214	40392	aug	2	0.146	0.358	116	471.9	80.9	0.3	0.28	0.37	0.55	0.639999	1.5	-12.7	172	7.2
69	472040	5049407	0	62	0	62	20	2010	2010216	40394	aug	1	0.889	0.993	141	406.9	5.1	0.88	0.5	0.49	0.74	0.449999	2.61	-12.7	172	7.4
69	471860	5049411	0	67	0	67	21	2010	2010221	40399	aug	1	0.889	0.993	195.6	488.8	53.6	0.87	0.51	0.49	0.74	0.43	2.61	-12.7	172	7.6
69	472056	5049199	0	70	0	70	22	2010	2010224	40402	aug	1	0.889	0.993	182.7	605.4	125.3	0.87	0.51	0.51	0.74	0.569999	2.63	-12.7	172	7.8
69	471292	5049265	0	75	0	75	23	2010	2010229	40407	aug	6	0.013	0.057	101.3	9.7	497.8	0.12	0.34	0.38	0.37	0.779999	1.21	-12.7	172	8
69	471910	5049378	0	76	0	76	24	2010	2010230	40408	aug	1	0.889	0.993	209.5	487.5	2.2	0.88	0.5	0.5	0.74	0.419999	2.62	-12.7	172	8.2
69	471933	5049253	0	83	0	83	25	2010	2010237	40415	aug	1	0.889	0.993	199.3	588.6	71.5	0.87	0.51	0.51	0.74	0.409999	2.63	-12.7	172	8.4
69	471844	5049074	0	89	0	89	26	2010	2010243	40421	aug	2	0.102	0.298	112	545.7	20.9	0.31	0.28	0.39	0.55	0.6	1.53	-12.7	175	8.6
70	466616	5041431	0	1	0	1	1	2010	2010154	40332	jun	1	0.667	0.991	122.4	278.2	94.9	0.87	0.49	0.47	0.74	0.509999	2.57	-12.7	177	2.8
70	466020	5041355	0	2	0	2	2	2010	2010155	40333	jun	1	9.02	8.798	116.4	2.2	265.9	0.88	0.48	0.44	0.74	0.6	2.54	-12.7	175	3
70	466553	5041146	0	4	0	4	3	2010	2010158	40336	jun	9	0.068	0.04	373.2	0.8	179	0.17	0.63	0.49	0.5	0.819999	1.79	-12.7	177	3.2
70	466574	5041582	0	7	0	7	4	2010	2010161	40339	jun	1	0.667	0.991	180.1	432	22.5	0.87	0.51	0.49	0.74	0.439999	2.61	-12.7	177	3.4
70	466205	5041109	0	9	0	9	5	2010	2010163	40341	jun	9	0.068	0.04	330.3	3.6	3.9	0.88	0.47	0.45	0.74	0.8	2.54	-12.7	177	3.6
70	466628	5041165	0	10	0	10	6	2010	2010164	40342	jun	7	0.023	0.067	27.4	11.9	155.1	0.18	0.64	0.49	0.5	0.759999	1.81	-12.7	177	3.8
70	466018	5041252	0	11	0	11	7	2010	2010165	40343	jun	2	0.012	0.053	60.3	2.2	227.8	0.31	0.25	0.32	0.55	0.8	1.43	-12.7	175	4
70	472701	5040044	0	14	0	14	8	2010	2010168	40346	jun	4	0.052	0.167	68.8	173.5	214.3	0.99	0.33	0.21	0.4	0.73	1.93	-12.7	177	4.2
70	476728	5047117	0	15	0	15	9	2010	2010169	40347	jun	9	0.002	0.018	148.4	5.9	1848.6	0.88	0.39	0.54	0.74	0.939999	2.55	-12.7	176	4.4
70	467563	5041182	0	18	0	18	10	2010	2010172	40350	jun	9	0.068	0.04	257.7	0.5	440.1	0.31	0.23	0.35	0.55	0.839999	1.44	-12.7	177	4.6
70	466020	5041099	0	22	0	22	11	2010	2010176	40354	jun	9	0.068	0.04	308.1	3.2	177.9	0.3	0.27	0.3	0.55	0.819999	1.42	-12.7	175	4.8
70	467172	5041172	0	25	0	25	12	2010	2010179	40357	jun	9	0.068	0.04	210.1	3.1	60.8	0.88	0.48	0.44	0.74	0.81	2.54	-12.7	177	5
70	466593	5041052	0	27	0	27	13	2010	2010181	40359	jun	1	1.273	1.108	103.1	97.8	273.3	0.88	0.47	0.46	0.74	0.569999	2.55	-12.7	177	5.2
70	467227	5041175	0	33	0	33	14	2010	2010187	40365	jul	9	0.068	0.04	218.4	3.4	113.3	0.87	0.48	0.45	0.74	0.81	2.54	-12.7	177	5.4
70	466941	5040964	0	34	0	34	15	2010	2010188	40366	jul	2	0.022	0.074	36.7	204.5	167.9	0.3	0.28	0.33	0.55	0.72	1.46	-12.7	177	5.6
70	466386	5041124	0	35	0	35	16	2010	2010189	40367	jul	9	0.068	0.04	362.2	7.7	161.1	0.88	0.47	0.45	0.74	0.819999	2.54	-12.7	177	5.8
70	466015	5041165	0	37	0	37	17	2010	2010191	40369	jul	2	0.012	0.053	57.5	1	201.8	0.3	0.26	0.31	0.55	0.79	1.42	-12.7	175	6
70	466025	5041097	0	39	0	39	18	2010	2010193	40371	jul	9	0.068	0.04	309.7	0.7	172.6	0.3	0.27	0.3	0.55	0.819999	1.42	-12.7	175	6.2
70	466571	5041135	0	40	0	40	19	2010	2010194	40372	jul	9	0.068	0.04	373.3	13.2	192.6	0.18	0.64	0.49	0.5	0.819999	1.81	-12.7	177	6.4
70	468624	5040835	0	41	0	41	20	2010	2010195	40373	jul	2	2.812	4.405	125.4	142.1	155	0.31	0.19	0.4	0.55	0.75	1.45	-12.7	178	6.6
70	467733	5041186	0	45	0	45	21	2010	2010199	40377	jul	9	0.068	0.04	227.4	1.5	602	0.88	0.44	0.48	0.74	0.85	2.54	-12.7	177	6.8
70	466631	5041182	0	47	0	47	22	2010	2010201	40379	jul	7	0.023	0.067	30.7	28.8	137.9	0.17	0.64	0.5	0.5	0.759999	1.81	-12.7	177	7
70	468302	5040865	0	48	0	48	23	2010	2010202	40380	jul	1	0.628	0.853	234.6	321.2	360	0.88	0.43	0.54	0.74	0.5	2.59	-12.7	178	7.2
70	466929	5041210	0	49	0	49	24	2010	2010203	40381	jul	1	0.667	0.991	48	41.8	120.5	0.88	0.49	0.44	0.74	0.569999	2.55	-12.7	177	7.4
70	466801	5041210	0	53	0	53	25	2010	2010207	40385	jul	7	0.085	0.155	116.5	48.2	74.9	0.17	0.65	0.49	0.5	0.74	1.81	-12.7	177	7.6
70	467857	5040611	0	56	0	56	26	2010	2010210	40388	jul	1	0.628	0.853	323.2	575	686.6	0.86	0.49	0.53	0.74	0.46	2.62	-12.7	179	7.8
70	466750	5041201	0	59	0	59	27	2010	2010213	40391	aug	7	0.085	0.155	83.5	41.8	91.4	0.17	0.65	0.48	0.5	0.759999	1.8	-12.7	177	8
70	467516	5040522	0	62	0	62	28	2010	2010216	40394	aug	2	2.812	4.405	112.5	264.4	394.6	0.88	0.49	0.47	0.74	0.72	2.58	-12.7	179	8.2
70	466970	5041250	0	68	0	68	29	2010	2010222	40400	aug	1	0.667	0.991	77.5	79.6	78.1	0.87	0.49	0.45	0.74	0.55	2.55	-12.7	177	8.4
70	468513	5040890	0	70	0	70	30	2010	2010224	40402	aug	1	0.628	0.853	135.9	259.6	177.8	0.86	0.44	0.53	0.74	0.509999	2.57	-12.7	178	8.6
70	466953	5041363	0	76	0	76	31	2010	2010230	40408	aug	1	0.667	0.991	137	193.4	31.7	0.88	0.48	0.47	0.74	0.699999	2.57	-12.7	177	8.8
70	466752	5041505	0	83	0	83	32	2010	2010237	40415	aug	7	0.085	0.155	134.1	345.3	153.3	0.17	0.66	0.53	0.5	0.66	1.86	-12.7	177	9
70	466607	5041477	0	89	0	89	33	2010	2010243	40421	aug	1	0.667	0.991	140.1	324.6	66.7	0.87	0.5	0.47	0.74	0.49	2.58	-12.7	177	9.2
71	458517	5021616	0	1	0	1	1	2010	2010155	40333	jun	1	3.506	3.117	118.1	14.5	515.2	0.88	0.49	0.43	0.74	0.85	2.54	-12.7	170	5
71	458487	5021590	0	6	0	6	2	2010	2010161	40339	jun	1	3.506	3.117	140.2	42.1	549.8	0.87	0.49	0.44	0.74	0.61	2.54	-12.7	170	5.2
71	458180	5021459	0	7	0	7	3	2010	2010162	40340	jun	2	0.065	0.119	156.9	3.6	597.6	0.31	0.26	0.31	0.55	0.85	1.43	-12.7	170	5.4
71	458174	5021353	0	8	0	8	4	2010	2010163	40341	jun	2	0.065	0.119	144.6	7.2	700.7	0.31	0.26	0.31	0.55	0.839999	1.43	-12.7	170	5.6
71	458404	5021628	0	11	0	11	5	2010	2010166	40344	jun	9	0.068	0.04	214	8.4	534.2	0.88	0.48	0.44	0.74	0.85	2.54	-12.7	170	5.8
71	459241	5021594	0	22	0	22	6	2010	2010177	40355	jun	9	0.068	0.04	545.2	7.6	569.8	0.88	0.48	0.44	0.74	0.85	2.54	-12.7	173	6
71	458194	5022044	0	24	0	24	7	2010	2010179	40357	jun	1	1.143	1.262	176.3	3.2	72.4	0.18	0.66	0.47	0.5	0.589999	1.81	-12.7	170	6.2
71	458902	5021554	0	26	0	26	8	2010	2010181	40359	jun	1	3.506	3.117	71.3	55	572.7	0.87	0.49	0.43	0.74	0.61	2.53	-12.7	173	6.4
71	458201	5022125	0	32	0	32	9	2010	2010187	40365	jul	9	0.068	0.04	304.9	1.9	10.9	0.88	0.48	0.44	0.74	0.81	2.54	-12.7	174	6.6
71	458923	5021586	0	33	0	33	10	2010	2010188	40366	jul	1	3.506	3.117	53	21.8	549.9	0.87	0.49	0.43	0.74	0.62	2.53	-12.7	173	6.8
71	458890	5021602	0	34	0	34	11	2010	2010189	40367	jul	9	0.068	0.04	425.2	7.7	523.4	0.88	0.49	0.44	0.74	0.62	2.55	-12.7	173	7
71	458181	5021274	0	39	0	39	12	2010	2010194	40372	jul	9	0.068	0.04	292.1	1.6	779.8	0.88	0.49	0.43	0.74	0.86	2.54	-12.7	170	7.2
71	458805	5021899	0	40	0	40	13	2010	2010195	40373	jul	1	1.735	1.724	107.3	284.1	215.6	0.85	0.52	0.45	0.74	0.5	2.56	-12.7	170	7.4
71	458443	5021627	0	42	0	42	14	2010	2010197	40375	jul	9	0.068	0.04	229	7.7	530.9	0.88	0.48	0.44	0.74	0.85	2.54	-12.7	170	7.6
71	458227	5021243	0	45	0	45	15	2010	2010200	40378	jul	9	0.068	0.04	283.9	48.3	818.7	0.12	0.34	0.39	0.37	0.85	1.22	-12.7	170	7.8
71	458628	5021519	0	47	0	47	16	2010	2010202	40380	jul	1	3.506	3.117	123	105.2	584.2	0.87	0.5	0.44	0.74	0.6	2.55	-12.7	170	8
71	458301	5021540	0	48	0	48	17	2010	2010203	40381	jul	1	3.506	3.117	153.2	100.4	559.7	0.87	0.49	0.44	0.74	0.6	2.54	-12.7	170	8.2
71	457768	5021656	0	48	0	48	18	2010	2010203	40381	jul	9	0.068	0.04	380.7	2.1	325.3	0.12	0.34	0.39	0.37	0.829999	1.22	-12.7	170	8.4
71	458175	5021363	0	50	0	50	19	2010	2010205	40383	jul	2	0.065	0.119	150	6.5	691	0.31	0.26	0.31	0.55	0.839999	1.43	-12.7	170	8.6
71	458435	5021173	0	55	0	55	20	2010	2010210	40388	jul	6	0.484	0.492	243.4	257.8	949.2	0.1	0.36	0.4	0.37	0.74	1.23	-12.7	170	8.8
71	458580	5021622	0	58	0	58	21	2010	2010213	40391	aug	9	0.068	0.04	286.3	5	491.8	0.88	0.49	0.43	0.74	0.839999	2.54	-12.7	170	9
71	458185	5021433	0	59	0	59	22	2010	2010214	40392	aug	9	0.068	0.04	228.8	1.9	624.1	0.88	0.48	0.44	0.74	0.85	2.54	-12.7	170	9.2
71	458311	5021193	0	61	0	61	23	2010	2010216	40394	aug	6	0.484	0.492	223.7	133.4	887.9	0.1	0.35	0.4	0.37	0.769999	1.22	-12.7	170	9.4
71	458782	5022379	0	69	0	69	24	2010	2010224	40402	aug	1	1.735	1.724	249	475.1	205.2	0.85	0.51	0.48	0.74	0.439999	2.58	-12.7	174	9.6
71	458181	5021396	0	74	0	74	25	2010	2010229	40407	aug	2	0.065	0.119	156.8	1.2	659.6	0.88	0.49	0.44	0.74	0.85	2.55	-12.7	170	9.8
71	457935	5020884	0	75	0	75	26	2010	2010230	40408	aug	1	4.265	1.901	325.1	245.6	807.3	0.82	0.53	0.42	0.74	0.569999	2.51	-12.7	170	10
71	458250	5021283	0	82	0	82	27	2010	2010237	40415	aug	6	0.484	0.492	213.4	70.4	784.9	0.87	0.5	0.44	0.74	0.85	2.55	-12.7	170	10.2
71	458366	5021576	0	88	0	88	28	2010	2010243	40421	aug	1	3.506	3.117	154	61.9	557.9	0.87	0.49	0.45	0.74	0.61	2.55	-12.7	170	10.4
72	474612	5047027	0	1	0	1	1	2010	2010155	40333	jun	2	0.574	1.142	203.5	12.3	1749.6	0.31	0.24	0.34	0.55	0.91	1.44	-12.7	177	5.1
72	474421	5045960	0	2	0	2	2	2010	2010157	40335	jun	4	0.002	0.018	31.8	6.4	990.3	1	0.31	0.2	0.4	0.839999	1.91	-12.7	176	5.3
72	474544	5046673	0	3	0	3	3	2010	2010158	40336	jun	2	0.574	1.142	112.4	5.7	1614.9	0.31	0.22	0.35	0.55	0.899999	1.43	-12.7	177	5.5
72	474611	5046964	0	4	0	4	4	2010	2010159	40337	jun	2	0.574	1.142	191.3	0.5	1778.9	0.31	0.24	0.34	0.55	0.92	1.44	-12.7	177	5.7
72	474299	5047050	0	6	0	6	5	2010	2010161	40339	jun	1	9.02	8.798	98.2	323.4	1467.1	0.85	0.48	0.5	0.74	0.589999	2.57	-12.7	177	5.9
72	474605	5046947	0	7	0	7	6	2010	2010162	40340	jun	2	0.574	1.142	186.3	2.9	1782.1	0.3	0.23	0.34	0.55	0.92	1.42	-12.7	177	6.1
72	474555	5046707	0	8	0	8	7	2010	2010163	40341	jun	2	0.574	1.142	128.1	2.2	1649.4	0.3	0.22	0.35	0.55	0.899999	1.42	-12.7	177	6.3
72	474516	5046531	0	10	0	10	8	2010	2010165	40343	jun	2	0.574	1.142	41.3	3	1481.3	0.31	0.22	0.35	0.55	0.889999	1.43	-12.7	176	6.5
72	465210	5027706	0	13	0	13	9	2010	2010168	40346	jun	9	0.005	0.034	146.6	245.9	623.1	0.31	0.27	0.34	0.55	0.769999	1.47	-12.7	171	6.7
72	464709	5033956	0	14	0	14	10	2010	2010169	40347	jun	1	9.02	8.798	301.2	638.8	223.3	0.82	0.53	0.49	0.74	0.409999	2.58	-12.7	174	6.9
72	474483	5046236	0	18	0	18	11	2010	2010173	40351	jun	4	0.017	0.068	89.2	2.9	1228.6	1	0.3	0.2	0.4	0.85	1.9	-12.7	176	7.1
72	474480	5046331	0	20	0	20	12	2010	2010175	40353	jun	2	0.003	0.024	43.5	6.3	1299.4	0.31	0.23	0.34	0.55	0.85	1.43	-12.7	176	7.3
72	474803	5047572	0	21	0	21	13	2010	2010176	40354	jun	2	0.574	1.142	51.1	6.7	1569.3	0.3	0.26	0.31	0.55	0.899999	1.42	-12.7	177	7.5
72	474640	5047111	0	25	0	25	14	2010	2010180	40358	jun	2	0.574	1.142	185.1	1.9	1737.6	0.31	0.25	0.33	0.55	0.91	1.44	-12.7	177	7.7
72	474361	5046827	0	26	0	26	15	2010	2010181	40359	jun	1	9.02	8.798	139.3	217.2	1632.8	0.86	0.47	0.49	0.74	0.649999	2.56	-12.7	177	7.9
72	474632	5047058	0	32	0	32	16	2010	2010187	40365	jul	2	0.574	1.142	198.6	1	1753.3	0.31	0.24	0.34	0.55	0.91	1.44	-12.7	177	8.1
72	474292	5046948	0	33	0	33	17	2010	2010188	40366	jul	1	9.02	8.798	117	309.6	1515.3	0.84	0.48	0.49	0.74	0.61	2.55	-12.7	177	8.3
72	474652	5047199	0	34	0	34	18	2010	2010189	40367	jul	2	0.574	1.142	171.1	8	1713.3	0.31	0.25	0.32	0.55	0.91	1.43	-12.7	177	8.5
72	474523	5046564	0	35	0	35	19	2010	2010190	40368	jul	2	0.574	1.142	54.2	3.1	1512.4	0.31	0.22	0.35	0.55	0.899999	1.43	-12.7	176	8.7
72	474520	5046561	0	38	0	38	20	2010	2010193	40371	jul	2	0.574	1.142	51.8	5.4	1508.3	0.31	0.22	0.35	0.55	0.899999	1.43	-12.7	176	8.9
72	474582	5046834	0	39	0	39	21	2010	2010194	40372	jul	2	0.574	1.142	174.4	2.5	1771.6	0.3	0.23	0.34	0.55	0.91	1.42	-12.7	177	9.1
72	474445	5046929	0	40	0	40	22	2010	2010195	40373	jul	1	9.02	8.798	145.7	155.9	1655.4	0.31	0.23	0.36	0.55	0.66	1.45	-12.7	177	9.3
72	474478	5046315	0	42	0	42	23	2010	2010197	40375	jul	2	0.003	0.024	48.7	8.2	1285.7	0.31	0.23	0.34	0.55	0.85	1.43	-12.7	176	9.5
72	474674	5047257	0	44	0	44	24	2010	2010199	40377	jul	2	0.574	1.142	145.5	1.8	1708.3	0.31	0.25	0.32	0.55	0.91	1.43	-12.7	177	9.7
72	474368	5045814	0	46	0	46	25	2010	2010201	40379	jul	4	0.006	0.037	38.8	1.8	858.1	1	0.3	0.21	0.4	0.819999	1.91	-12.7	176	9.9
72	474401	5047021	0	47	0	47	26	2010	2010202	40380	jul	1	9.02	8.798	101.2	217.7	1568.9	0.88	0.46	0.5	0.74	0.629999	2.58	-12.7	177	10.1
72	474598	5046908	0	52	0	52	27	2010	2010207	40385	jul	2	0.574	1.142	180.3	1.8	1796	0.3	0.23	0.34	0.55	0.92	1.42	-12.7	177	10.3
72	474403	5047014	0	55	0	55	28	2010	2010210	40388	jul	1	9.02	8.798	103.4	214.3	1574.3	0.88	0.46	0.5	0.74	0.629999	2.58	-12.7	177	10.5
72	474560	5046940	0	58	0	58	29	2010	2010213	40391	aug	2	0.574	1.142	163.3	45.5	1746.9	0.29	0.25	0.33	0.55	0.91	1.42	-12.7	177	10.7
72	474561	5047112	0	61	0	61	30	2010	2010216	40394	aug	2	0.574	1.142	171.5	79.5	1665.8	0.29	0.26	0.33	0.55	0.889999	1.43	-12.7	177	10.9
72	474627	5047057	0	62	0	62	31	2010	2010217	40395	aug	2	0.574	1.142	197.8	3.7	1749.3	0.31	0.24	0.34	0.55	0.91	1.44	-12.7	177	11.1
72	474476	5046351	0	66	0	66	32	2010	2010221	40399	aug	4	0.002	0.018	30.2	10.3	1312.7	0.31	0.23	0.34	0.55	0.85	1.43	-12.7	176	11.3
72	474569	5047273	0	69	0	69	33	2010	2010224	40402	aug	1	9.02	8.798	181.7	104.3	1606.3	0.31	0.25	0.34	0.55	0.87	1.45	-12.7	177	11.5
72	474483	5046391	0	74	0	74	34	2010	2010229	40407	aug	4	0.002	0.018	30.1	6	1348.6	1	0.31	0.2	0.4	0.86	1.91	-12.7	176	11.7
72	474463	5046733	0	75	0	75	35	2010	2010230	40408	aug	2	0.574	1.142	88.3	97.6	1624.5	0.29	0.23	0.35	0.55	0.879999	1.42	-12.7	177	11.9
72	474333	5046737	0	82	0	82	36	2010	2010237	40415	aug	3	0.004	0.029	121.9	225.5	1568.7	0.88	0.46	0.5	0.74	0.8	2.58	-12.7	177	12.1
72	474461	5046621	0	88	0	88	37	2010	2010243	40421	aug	2	0.574	1.142	50.7	75.8	1526.8	0.29	0.24	0.34	0.55	0.879999	1.42	-12.7	176	12.3
74	468399	5056020	0	1	0	1	1	2010	2010155	40333	jun	2	0.286	0.495	269.9	193.5	161.3	0.3	0.26	0.34	0.55	0.73	1.45	-12.7	173	4
74	468610	5055903	0	3	0	3	2	2010	2010158	40336	jun	2	0.286	0.495	224	6.3	376.2	0.29	0.28	0.29	0.55	0.81	1.41	-12.7	173	4.2
74	468622	5055909	0	4	0	4	3	2010	2010159	40337	jun	2	0.286	0.495	221.8	0.3	367.7	0.29	0.28	0.29	0.55	0.8	1.41	-12.7	173	4.4
74	474299	5047050	0	6	0	6	4	2010	2010161	40339	jun	1	9.02	8.798	98.2	323.4	1467.1	0.85	0.48	0.5	0.74	0.589999	2.57	-12.7	177	4.6
74	468970	5056066	0	7	0	7	5	2010	2010162	40340	jun	2	0.286	0.495	160.6	9.6	113.4	0.3	0.27	0.31	0.55	0.779999	1.43	-12.7	173	4.8
74	468618	5055908	0	9	0	9	6	2010	2010164	40342	jun	2	0.286	0.495	222.6	1.3	370.9	0.29	0.28	0.29	0.55	0.8	1.41	-12.7	173	5
74	468952	5055904	0	10	0	10	7	2010	2010165	40343	jun	1	5.665	5.14	135.9	4.4	61.9	0.87	0.5	0.42	0.74	0.589999	2.53	-12.7	173	5.2
74	468690	5055909	0	11	0	11	8	2010	2010166	40344	jun	2	0.286	0.495	211.3	0.1	307.4	0.3	0.27	0.3	0.55	0.8	1.42	-12.7	173	5.4
74	465210	5027706	0	13	0	13	9	2010	2010168	40346	jun	9	0.005	0.034	146.6	245.9	623.1	0.31	0.27	0.34	0.55	0.769999	1.47	-12.7	171	5.6
74	464709	5033956	0	14	0	14	10	2010	2010169	40347	jun	1	9.02	8.798	301.2	638.8	223.3	0.82	0.53	0.49	0.74	0.409999	2.58	-12.7	174	5.8
74	468625	5055935	0	17	0	17	11	2010	2010172	40350	jun	2	0.286	0.495	223.3	25.7	376.8	0.29	0.28	0.29	0.55	0.8	1.41	-12.7	173	6
74	468626	5055919	0	20	0	20	12	2010	2010175	40353	jun	2	0.286	0.495	221.8	9.7	368.5	0.29	0.28	0.29	0.55	0.8	1.41	-12.7	173	6.2
74	474361	5046827	0	26	0	26	13	2010	2010181	40359	jun	1	9.02	8.798	139.3	217.2	1632.8	0.86	0.47	0.49	0.74	0.649999	2.56	-12.7	177	6.4
74	474292	5046948	0	33	0	33	14	2010	2010188	40366	jul	1	9.02	8.798	117	309.6	1515.3	0.84	0.48	0.49	0.74	0.61	2.55	-12.7	177	6.6
74	468250	5055788	0	35	0	35	15	2010	2010190	40368	jul	1	5.665	5.14	226.6	21.3	55.8	0.87	0.49	0.44	0.74	0.589999	2.54	-12.7	173	6.8
74	474445	5046929	0	40	0	40	16	2010	2010195	40373	jul	1	9.02	8.798	145.7	155.9	1655.4	0.31	0.23	0.36	0.55	0.66	1.45	-12.7	177	7
74	468301	5055991	0	41	0	41	17	2010	2010196	40374	jul	1	5.665	5.14	246	184	79.8	0.87	0.5	0.45	0.74	0.54	2.56	-12.7	173	7.2
74	468317	5055489	0	47	0	47	18	2010	2010202	40380	jul	2	0.286	0.495	104.7	281.3	181.7	0.3	0.27	0.34	0.55	0.699999	1.46	-12.7	176	7.4
74	468612	5055916	0	52	0	52	19	2010	2010207	40385	jul	2	0.286	0.495	224.6	6.7	379.7	0.29	0.28	0.29	0.55	0.81	1.41	-12.7	173	7.6
74	468612	5055916	0	52	0	52	20	2010	2010207	40385	jul	2	0.286	0.495	224.6	6.7	379.7	0.29	0.28	0.29	0.55	0.81	1.41	-12.7	173	7.8
74	468374	5055963	0	55	0	55	21	2010	2010210	40388	jul	1	5.665	5.14	197.3	155.9	157.4	0.31	0.25	0.34	0.55	0.55	1.45	-12.7	173	8
74	468313	5055839	0	61	0	61	22	2010	2010216	40394	aug	1	5.665	5.14	211.8	31.8	136.8	0.31	0.25	0.32	0.55	0.779999	1.43	-12.7	173	8.2
74	468254	5055793	0	69	0	69	23	2010	2010224	40402	aug	1	5.665	5.14	228.6	22.5	62	0.87	0.49	0.44	0.74	0.589999	2.54	-12.7	173	8.4
74	468381	5055836	0	75	0	75	24	2010	2010230	40408	aug	2	0.286	0.495	217.5	41.5	192.6	0.29	0.26	0.31	0.55	0.779999	1.41	-12.7	173	8.6
74	468266	5055806	0	82	0	82	25	2010	2010237	40415	aug	1	5.665	5.14	228.5	24.6	79.5	0.88	0.47	0.45	0.74	0.589999	2.54	-12.7	173	8.8
74	468005	5055808	0	88	0	88	26	2010	2010243	40421	aug	3	0.008	0.053	30	252.4	51.6	0.88	0.5	0.46	0.74	0.67	2.58	-12.7	173	9
75	466422	5038847	0	1	0	1	1	2010	2010156	40334	jun	2	1.03	1.618	206.3	2.3	672.5	0.29	0.27	0.3	0.55	0.829999	1.41	-12.7	175	2.5
75	466785	5039343	0	2	0	2	2	2010	2010158	40336	jun	2	1.03	1.618	173.6	0.5	244.1	0.31	0.26	0.31	0.55	0.79	1.43	-12.7	177	2.7
75	466312	5038779	0	5	0	5	3	2010	2010161	40339	jun	2	1.03	1.618	172.9	84.9	799.8	0.3	0.27	0.31	0.55	0.819999	1.43	-12.7	175	2.9
75	466613	5038958	0	6	0	6	4	2010	2010162	40340	jun	6	0.024	0.083	461	0.6	454.3	0.12	0.34	0.38	0.37	0.779999	1.21	-12.7	177	3.1
75	465827	5038836	0	7	0	7	5	2010	2010163	40341	jun	9	0.068	0.04	129.2	4.1	526.7	0.31	0.25	0.32	0.55	0.85	1.43	-12.7	175	3.3
75	465603	5038681	0	8	0	8	6	2010	2010164	40342	jun	2	0.029	0.106	70.8	2.3	258.3	0.88	0.49	0.44	0.74	0.8	2.55	-12.7	175	3.5
75	465595	5038625	0	9	0	9	7	2010	2010165	40343	jun	2	0.029	0.106	42.9	6.3	236.5	0.88	0.49	0.44	0.74	0.8	2.55	-12.7	175	3.7
75	468092	5043964	0	12	0	12	8	2010	2010168	40346	jun	9	0.004	0.031	102.8	40.5	1365	0.88	0.43	0.49	0.74	0.899999	2.54	-12.7	173	3.9
75	462669	5027853	0	13	0	13	9	2010	2010169	40347	jun	1	1.785	2.416	73.6	174.7	129	0.85	0.5	0.44	0.74	0.529999	2.53	-12.7	169	4.1
75	466679	5039081	0	16	0	16	10	2010	2010172	40350	jun	6	0.024	0.083	532.4	4.4	359.6	0.12	0.33	0.39	0.37	0.769999	1.21	-12.7	177	4.3
75	467043	5039517	0	20	0	20	11	2010	2010176	40354	jun	9	0.116	0.621	47.2	1.3	13.6	0.31	0.25	0.32	0.55	0.8	1.43	-12.7	176	4.5
75	465651	5038878	0	22	0	22	12	2010	2010178	40356	jun	9	0.068	0.04	160.4	6.8	385.2	0.87	0.49	0.43	0.74	0.839999	2.53	-12.7	175	4.7
75	466464	5038801	0	24	0	24	13	2010	2010180	40358	jun	2	1.03	1.618	197.2	48.8	648.6	0.29	0.27	0.31	0.55	0.81	1.42	-12.7	175	4.9
75	466556	5038636	0	25	0	25	14	2010	2010181	40359	jun	2	1.03	1.618	127.6	225.6	599.7	0.29	0.28	0.33	0.55	0.759999	1.45	-12.7	175	5.1
75	466343	5039138	1	30	0	30	15	2010	2010186	40364	jul	1	1.273	1.108	290.3	274.4	676.9	0.31	0.26	0.36	0.55	0.54	1.48	-12.7	177	5.3
76	476069	5053848	0	1	0	1	1	2010	2010156	40334	jun	6	0.376	0.476	341	48.4	1635.8	0.12	0.33	0.39	0.37	0.86	1.21	-12.7	174	4.5
76	476118	5053231	0	2	0	2	2	2010	2010158	40336	jun	6	0.376	0.476	69.5	6.3	2067.1	0.12	0.33	0.39	0.37	0.899999	1.21	-12.7	178	4.7
76	476291	5053554	0	5	0	5	3	2010	2010161	40339	jun	1	0.047	0.139	179.6	165.2	1703.6	0.88	0.48	0.47	0.74	0.67	2.57	-12.7	174	4.9
76	476116	5053026	0	6	0	6	4	2010	2010162	40340	jun	6	0.376	0.476	156.9	8.2	2239.6	0.12	0.33	0.4	0.37	0.92	1.22	-12.7	178	5.1
76	476116	5053299	0	7	0	7	5	2010	2010163	40341	jun	6	0.376	0.476	66.2	8.7	2012.8	0.12	0.33	0.39	0.37	0.899999	1.21	-12.7	178	5.3
76	476131	5054960	0	10	0	10	6	2010	2010166	40344	jun	1	0.202	0.233	35.6	3.4	1117.9	0.87	0.49	0.43	0.74	0.67	2.53	-12.7	174	5.5
76	462676	5027998	0	13	0	13	7	2010	2010169	40347	jun	1	1.785	2.416	73.3	29.7	212.2	0.88	0.48	0.45	0.74	0.579999	2.55	-12.7	169	5.7
76	476133	5055070	0	17	0	17	8	2010	2010173	40351	jun	1	0.015	0.07	51.2	3.8	1021.1	0.88	0.49	0.44	0.74	0.66	2.55	-12.7	174	5.9
76	476114	5054056	0	24	0	24	9	2010	2010180	40358	jun	1	9.02	8.798	67.1	7	1470	0.88	0.48	0.45	0.74	0.91	2.55	-12.7	174	6.1
76	475920	5053563	0	25	0	25	10	2010	2010181	40359	jun	6	0.376	0.476	245.2	205.8	1910.8	0.1	0.35	0.41	0.37	0.819999	1.23	-12.7	174	6.3
76	475979	5053451	0	32	0	32	11	2010	2010188	40366	jul	6	0.376	0.476	176.2	146.4	1980.1	0.1	0.35	0.4	0.37	0.86	1.22	-12.7	178	6.5
76	476119	5054105	0	33	0	33	12	2010	2010189	40367	jul	1	9.02	8.798	72.1	2.4	1437.4	0.88	0.48	0.45	0.74	0.91	2.55	-12.7	174	6.7
76	476118	5053532	0	36	0	36	13	2010	2010192	40370	jul	6	0.376	0.476	137.7	7.7	1827.9	0.12	0.33	0.39	0.37	0.879999	1.21	-12.7	174	6.9
76	476156	5053574	0	39	0	39	14	2010	2010195	40373	jul	9	0.068	0.04	425.8	30.1	1771.3	0.99	0.34	0.17	0.4	0.879999	1.9	-12.7	174	7.1
76	476116	5053397	0	44	0	44	15	2010	2010200	40378	jul	6	0.376	0.476	79.1	9.1	1934.2	0.12	0.33	0.39	0.37	0.889999	1.21	-12.7	178	7.3
76	476114	5053603	0	45	0	45	16	2010	2010201	40379	jul	6	0.376	0.476	179.5	12	1776.9	0.12	0.33	0.39	0.37	0.879999	1.21	-12.7	174	7.5
76	476064	5053448	0	46	0	46	17	2010	2010202	40380	jul	6	0.376	0.476	124.6	61.3	1926.9	0.1	0.35	0.38	0.37	0.879999	1.2	-12.7	178	7.7
76	476280	5052970	1	48	0	48	18	2010	2010204	40382	jul	1	4.452	1.646	123.5	137.5	2207.2	0.85	0.5	0.44	0.74	0.72	2.53	-12.7	176	7.9
77	475636	5048203	0	1	0	1	1	2010	2010157	40335	jun	1	9.02	8.798	106.3	29.7	1947.3	0.88	0.41	0.51	0.74	0.73	2.54	-12.7	177	4.4
77	475201	5047886	0	2	0	2	2	2010	2010158	40336	jun	2	0.574	1.142	196.1	0.3	1677.8	0.31	0.23	0.35	0.55	0.93	1.44	-12.7	175	4.6
77	475553	5047783	0	4	0	4	3	2010	2010161	40339	jun	1	0.339	0.376	189.4	303.3	2035.1	0.85	0.46	0.51	0.74	0.649999	2.56	-12.7	177	4.8
77	475816	5048120	0	5	0	5	4	2010	2010162	40340	jun	8	0.273	0.451	216.7	34.6	2143.8	0.88	0.41	0.52	0.74	0.86	2.55	-12.7	177	5
77	476154	5047923	0	6	0	6	5	2010	2010163	40341	jun	1	0.013	0.061	50.7	25.3	2465.5	0.88	0.4	0.52	0.74	0.879999	2.54	-12.7	177	5.2
77	475675	5048269	0	8	0	8	6	2010	2010165	40343	jun	1	9.02	8.798	98.4	0.9	1966.8	0.87	0.42	0.51	0.74	0.74	2.54	-12.7	177	5.4
77	476081	5048055	0	16	0	16	7	2010	2010173	40351	jun	9	0.009	0.063	203.3	20.2	2400.7	0.88	0.41	0.51	0.74	0.99	2.54	-12.7	177	5.6
77	475917	5048087	0	19	0	19	8	2010	2010176	40354	jun	9	0.009	0.063	150.8	18.9	2250.1	0.88	0.41	0.51	0.74	0.74	2.54	-12.7	177	5.8
77	475837	5048112	0	23	0	23	9	2010	2010180	40358	jun	8	0.273	0.451	202	28	2166.2	0.88	0.41	0.52	0.74	0.97	2.55	-12.7	177	6
77	476102	5047421	0	24	0	24	10	2010	2010181	40359	jun	3	1.314	2.868	87.9	191.6	1960.8	0.67	0.39	0.32	0.42	0.85	1.8	-12.7	177	6.2
77	476036	5048077	0	30	0	30	11	2010	2010187	40365	jul	9	0.009	0.063	186	12.3	2355.4	0.87	0.42	0.5	0.74	0.98	2.53	-12.7	177	6.4
77	476022	5047216	0	31	0	31	12	2010	2010188	40366	jul	3	1.314	2.868	190.7	411.6	1749.1	0.68	0.39	0.37	0.42	0.759999	1.86	-12.7	177	6.6
77	475578	5048190	0	33	0	33	13	2010	2010190	40368	jul	1	9.02	8.798	79.3	4.3	1895.8	0.31	0.19	0.38	0.55	0.92	1.43	-12.7	177	6.8
77	476166	5047915	0	35	0	35	14	2010	2010192	40370	jul	1	0.013	0.061	50.7	11.8	2458.9	0.88	0.4	0.52	0.74	0.99	2.54	-12.7	177	7
77	476086	5048056	0	36	0	36	15	2010	2010193	40371	jul	9	0.009	0.063	203.9	17.8	2403	0.88	0.41	0.51	0.74	0.99	2.54	-12.7	177	7.2
77	476165	5047930	0	38	0	38	16	2010	2010195	40373	jul	1	0.013	0.061	50.3	24.5	2473.7	0.88	0.4	0.52	0.74	0.769999	2.54	-12.7	177	7.4
77	476082	5048109	0	45	0	45	17	2010	2010202	40380	jul	1	13.185	8.632	67.8	31.7	2359.5	0.88	0.41	0.51	0.74	0.769999	2.54	-12.7	177	7.6
77	475289	5047957	0	50	0	50	18	2010	2010207	40385	jul	1	9.02	8.798	119.8	0.5	1720.1	0.31	0.22	0.36	0.55	0.91	1.44	-12.7	175	7.8
77	475973	5047915	0	53	0	53	19	2010	2010210	40388	jul	8	0.273	0.451	136.4	159.8	2360.2	0.84	0.44	0.5	0.74	0.85	2.52	-12.7	177	8
77	475799	5047832	0	59	0	59	20	2010	2010216	40394	aug	8	0.273	0.451	262.1	295	2232.5	0.82	0.47	0.5	0.74	0.79	2.53	-12.7	177	8.2
77	475713	5047791	0	67	0	67	21	2010	2010224	40402	aug	8	0.273	0.451	325	364.4	2172.9	0.83	0.47	0.51	0.74	0.759999	2.55	-12.7	177	8.4
77	475618	5047914	0	73	0	73	22	2010	2010230	40408	aug	1	0.339	0.376	115.9	244.4	2033.8	0.87	0.44	0.53	0.74	0.66	2.58	-12.7	177	8.6
77	475616	5047734	0	80	0	80	23	2010	2010237	40415	aug	1	0.339	0.376	219.2	381.3	2113.8	0.82	0.48	0.51	0.74	0.629999	2.55	-12.7	177	8.8
77	475584	5047884	0	86	0	86	24	2010	2010243	40421	aug	1	0.339	0.376	132.2	245.6	2016	0.31	0.21	0.4	0.55	0.86	1.47	-12.7	177	9
78	476094	5054026	0	1	0	1	1	2010	2010157	40335	jun	1	9.02	8.798	69.4	26.7	1504	0.88	0.48	0.44	0.74	0.689999	2.54	-12.7	174	5.25
78	476118	5053897	0	2	0	2	2	2010	2010158	40336	jun	6	0.376	0.476	364.2	1.2	1566.7	0.12	0.33	0.39	0.37	0.699999	1.21	-12.7	174	5.45
78	476281	5053677	0	4	0	4	3	2010	2010161	40339	jun	2	0.023	0.082	100.8	154.7	1612.2	0.88	0.48	0.47	0.74	0.86	2.57	-12.7	174	5.65
78	476168	5053882	1	5	0	5	4	2010	2010162	40340	jun	1	0.003	0.022	30.9	49.3	1539.6	0.88	0.49	0.44	0.74	0.68	2.55	-12.7	174	5.85
79	481879	5053698	0	1	0	1	1	2010	2010157	40335	jun	5	0.42	0.543	238.2	477.9	758.5	0.11	0.65	0.45	0.37	0.66	1.58	-12.7	175	3.75
79	481567	5054710	0	2	0	2	2	2010	2010158	40336	jun	4	0.018	0.065	124.2	4.2	1082.7	1	0.3	0.2	0.4	0.839999	1.9	-12.7	178	3.95
79	481820	5053965	0	4	0	4	3	2010	2010161	40339	jun	5	0.42	0.543	135.2	234.1	905.4	0.88	0.5	0.47	0.74	0.579999	2.59	-12.7	175	4.15
79	481432	5048982	0	12	0	12	4	2010	2010169	40347	jun	7	0.023	0.067	650	104.5	362.7	0.18	0.65	0.49	0.5	0.759999	1.82	-12.7	171	4.35
79	482016	5053780	1	19	0	19	5	2010	2010176	40354	jun	4	0.011	0.061	211.5	403.6	653.9	0.12	0.64	0.44	0.37	0.68	1.57	-12.7	175	4.55
80	476445	5047359	0	1	0	1	1	2010	2010157	40335	jun	9	0.024	0.138	353.4	6.4	1968.3	0.68	0.35	0.33	0.42	0.949999	1.78	-12.7	177	5.1
80	477022	5046769	0	2	0	2	2	2010	2010158	40336	jun	9	0.007	0.046	127.3	50.4	1725.2	0.88	0.41	0.51	0.74	0.92	2.54	-12.7	176	5.3
80	476181	5047598	0	2	0	2	3	2010	2010159	40337	jun	2	0.006	0.036	117.2	0.8	2146.3	0.3	0.17	0.4	0.55	0.939999	1.42	-12.7	177	5.5
80	476996	5046797	0	4	0	4	4	2010	2010161	40339	jun	9	0.007	0.046	125.1	43.1	1729.5	0.88	0.41	0.51	0.74	0.92	2.54	-12.7	176	5.7
80	476948	5047066	0	5	0	5	5	2010	2010162	40340	jun	1	13.185	8.632	99.5	7.1	1916.2	0.88	0.39	0.53	0.74	0.97	2.54	-12.7	176	5.9
80	476363	5047329	0	8	0	8	6	2010	2010165	40343	jun	3	1.314	2.868	66.1	79.5	1917.4	0.68	0.37	0.33	0.42	0.879999	1.8	-12.7	176	6.1
80	462289	5029926	0	12	0	12	7	2010	2010169	40347	jun	2	0.057	0.207	40.4	253.7	195.1	0.31	0.27	0.34	0.55	0.72	1.47	-12.7	170	6.3
80	477134	5047288	0	16	0	16	8	2010	2010173	40351	jun	1	13.185	8.632	222.9	4.2	2073.2	0.88	0.39	0.53	0.74	0.759999	2.54	-12.7	177	6.5
80	476216	5047587	0	18	0	18	9	2010	2010175	40353	jun	9	0.019	0.112	379.4	1.3	2140.6	0.3	0.17	0.4	0.55	0.939999	1.42	-12.7	177	6.7
80	476614	5047172	0	23	0	23	10	2010	2010180	40358	jun	9	0.024	0.138	229	9.5	1849.8	0.88	0.37	0.55	0.74	0.709999	2.54	-12.7	176	6.9
80	476609	5046971	0	24	0	24	11	2010	2010181	40359	jun	1	0.431	0.485	136.9	185.7	1664.8	0.87	0.4	0.54	0.74	0.649999	2.55	-12.7	176	7.1
80	476950	5046796	0	30	0	30	12	2010	2010187	40365	jul	3	0.244	0.57	93.1	71	1699.5	0.68	0.39	0.31	0.42	0.86	1.8	-12.7	176	7.3
80	476522	5046926	0	31	0	31	13	2010	2010188	40366	jul	1	0.431	0.485	185.7	266.9	1587.5	0.85	0.42	0.54	0.74	0.62	2.55	-12.7	176	7.5
80	476515	5047230	0	36	0	36	14	2010	2010193	40371	jul	9	0.024	0.138	297.8	5.3	1867.5	1	0.22	0.28	0.4	0.949999	1.9	-12.7	176	7.7
80	476616	5047037	0	38	0	38	15	2010	2010195	40373	jul	1	0.431	0.485	108	123	1727.4	0.68	0.36	0.34	0.42	0.67	1.8	-12.7	176	7.9
80	476681	5047261	0	45	0	45	16	2010	2010202	40380	jul	1	13.185	8.632	102.1	101.5	1958.2	0.88	0.38	0.55	0.74	0.72	2.55	-12.7	176	8.1
80	476480	5047200	0	50	0	50	17	2010	2010207	40385	jul	1	0.431	0.485	47.3	48.9	1827.6	0.88	0.37	0.55	0.74	0.709999	2.54	-12.7	176	8.3
80	477001	5047210	0	53	0	53	18	2010	2010210	40388	jul	1	13.185	8.632	170.7	45.7	2065.7	0.87	0.39	0.53	0.74	0.75	2.53	-12.7	176	8.5
80	477059	5047143	0	59	0	59	19	2010	2010216	40394	aug	1	13.185	8.632	180.1	39.4	2042.5	0.88	0.39	0.54	0.74	0.75	2.55	-12.7	176	8.7
80	476142	5047875	0	60	0	60	20	2010	2010217	40395	aug	1	0.013	0.061	54.1	6.4	2416.5	0.88	0.4	0.52	0.74	0.769999	2.54	-12.7	177	8.9
80	476798	5047075	0	64	0	64	21	2010	2010221	40399	aug	9	0.003	0.024	127.6	14.5	1844.9	0.68	0.37	0.32	0.42	0.879999	1.79	-12.7	176	9.1
80	476805	5047221	0	67	0	67	22	2010	2010224	40402	aug	1	13.185	8.632	100.9	119.2	1976.4	0.86	0.4	0.54	0.74	0.72	2.54	-12.7	176	9.3
80	476787	5047190	0	73	0	73	23	2010	2010230	40408	aug	1	13.185	8.632	80.2	83.8	1940.5	0.86	0.4	0.54	0.74	0.72	2.54	-12.7	176	9.5
80	477009	5047059	0	80	0	80	24	2010	2010237	40415	aug	9	0.005	0.036	110.2	36.2	1945	0.88	0.39	0.53	0.74	0.74	2.54	-12.7	176	9.7
80	476778	5046980	0	86	0	86	25	2010	2010243	40421	aug	1	0.431	0.485	79.5	104	1752.8	0.88	0.39	0.55	0.74	0.68	2.56	-12.7	176	9.9
81	464669	5033414	0	1	0	1	1	2010	2010157	40335	jun	1	9.02	8.798	382.5	438.7	1	0.87	0.49	0.51	0.74	0.449999	2.61	-12.7	174	7.15
81	465098	5033701	0	2	0	2	2	2010	2010159	40337	jun	1	9.02	8.798	402.3	181	190.8	0.82	0.5	0.45	0.74	0.55	2.51	-12.7	178	7.35
81	464733	5034280	0	4	0	4	3	2010	2010161	40339	jun	4	0.001	0.012	25.7	328.8	356.3	0.3	0.24	0.38	0.55	0.68	1.47	-12.7	174	7.55
81	463263	5033658	0	5	0	5	4	2010	2010162	40340	jun	7	0.199	0.445	95.9	58.2	443.6	0.16	0.66	0.48	0.5	0.819999	1.8	-12.7	174	7.75
81	464731	5034601	0	7	0	7	5	2010	2010164	40342	jun	9	0.068	0.04	229.1	11.9	474.3	0.87	0.48	0.45	0.74	0.839999	2.54	-12.7	174	7.95
81	464438	5034601	0	9	0	9	6	2010	2010166	40344	jun	9	0.068	0.04	349.1	3.4	293.1	0.88	0.47	0.45	0.74	0.829999	2.54	-12.7	174	8.15
81	468136	5043886	0	11	0	11	7	2010	2010168	40346	jun	1	9.02	8.798	127.2	45.8	1410.7	0.86	0.45	0.49	0.74	0.689999	2.54	-12.7	173	8.35
81	462035	5029789	0	12	0	12	8	2010	2010169	40347	jun	6	0.045	0.172	65.1	115.8	467.9	0.12	0.34	0.39	0.37	0.779999	1.22	-12.7	171	8.55
81	464749	5034606	0	15	0	15	9	2010	2010172	40350	jun	9	0.068	0.04	221	11.8	484.5	0.88	0.48	0.45	0.74	0.839999	2.55	-12.7	174	8.75
81	465071	5033709	0	19	0	19	10	2010	2010176	40354	jun	1	9.02	8.798	402.2	209.1	163.3	0.84	0.49	0.47	0.74	0.519999	2.54	-12.7	178	8.95
81	464704	5033118	0	24	0	24	11	2010	2010181	40359	jun	1	9.02	8.798	267.8	280.3	110.5	0.88	0.49	0.48	0.74	0.519999	2.59	-12.7	174	9.15
81	464066	5034102	0	31	0	31	12	2010	2010188	40366	jul	1	1.056	1.181	281.9	501.3	51.7	0.87	0.51	0.5	0.74	0.43	2.62	-12.7	174	9.35
81	462876	5034594	0	36	0	36	13	2010	2010193	40371	jul	9	0.068	0.04	284.6	2.5	74.7	0.12	0.34	0.39	0.37	0.81	1.22	-12.7	175	9.55
81	464376	5034599	0	37	0	37	14	2010	2010194	40372	jul	9	0.068	0.04	378.3	5.4	270.4	0.88	0.47	0.46	0.74	0.829999	2.55	-12.7	174	9.75
81	464544	5033366	0	38	0	38	15	2010	2010195	40373	jul	1	9.02	8.798	338.6	509.8	80.1	0.86	0.5	0.51	0.74	0.43	2.61	-12.7	174	9.95
81	464908	5033683	1	38	0	38	16	2010	2010195	40373	jul	1	9.02	8.798	435.7	366.5	72.1	0.85	0.49	0.49	0.74	0.479999	2.57	-12.7	178	10.15
82	462771	5027878	0	1	0	1	1	2010	2010158	40336	jun	1	1.785	2.416	85.4	149.5	59.5	0.86	0.48	0.46	0.74	0.54	2.54	-12.7	169	2.8
82	463023	5027934	0	3	0	3	2	2010	2010161	40339	jun	1	1.785	2.416	84.5	91.5	83.8	0.86	0.47	0.46	0.74	0.56	2.53	-12.7	168	3
82	463268	5028016	0	4	0	4	3	2010	2010162	40340	jun	9	0.068	0.04	575.6	6.3	148.7	0.88	0.44	0.48	0.74	0.819999	2.54	-12.7	168	3.2
82	462626	5028020	0	5	0	5	4	2010	2010163	40341	jun	9	0.068	0.04	437.2	7.8	262.3	0.88	0.48	0.45	0.74	0.829999	2.55	-12.7	169	3.4
82	463211	5028016	0	6	0	6	5	2010	2010164	40342	jun	1	0.007	0.042	38.5	7.1	125.8	0.88	0.44	0.48	0.74	0.819999	2.54	-12.7	168	3.6
82	462408	5028024	0	8	0	8	6	2010	2010166	40344	jun	9	0.068	0.04	394.5	4.1	439.6	0.88	0.49	0.44	0.74	0.839999	2.55	-12.7	169	3.8
82	471317	5054835	0	10	0	10	7	2010	2010168	40346	jun	2	0.171	0.346	173	56.3	402.4	0.31	0.27	0.32	0.55	0.79	1.45	-12.7	174	4
82	462333	5029750	0	11	0	11	8	2010	2010169	40347	jun	6	0.045	0.172	71.9	79.5	345.1	0.12	0.34	0.39	0.37	0.75	1.22	-12.7	170	4.2
82	462509	5028021	0	14	0	14	9	2010	2010172	40350	jun	9	0.068	0.04	406.7	7	353.9	0.88	0.48	0.44	0.74	0.829999	2.54	-12.7	169	4.4
82	462103	5028026	0	17	0	17	10	2010	2010175	40353	jun	9	0.068	0.04	320.3	2.4	429.3	0.3	0.27	0.31	0.55	0.839999	1.43	-12.7	169	4.6
82	462103	5028026	0	18	0	18	11	2010	2010176	40354	jun	9	0.068	0.04	320.3	2.4	429.3	0.3	0.27	0.31	0.55	0.839999	1.43	-12.7	169	4.8
82	463090	5028018	0	20	0	20	12	2010	2010178	40356	jun	9	0.068	0.04	551.4	6.7	104	0.88	0.45	0.47	0.74	0.81	2.54	-12.7	168	5
82	462933	5027751	0	23	0	23	13	2010	2010181	40359	jun	8	9.035	9.881	79.2	275.7	99.9	0.85	0.48	0.48	0.74	0.639999	2.55	-12.7	168	5.2
82	462719	5028057	0	30	0	30	14	2010	2010188	40366	jul	1	9.02	8.798	98.5	29.4	168.5	0.87	0.48	0.44	0.74	0.589999	2.53	-12.7	169	5.4
82	463272	5028013	0	31	0	31	15	2010	2010189	40367	jul	1	0.007	0.042	51.3	9.3	153.4	0.88	0.44	0.48	0.74	0.819999	2.54	-12.7	168	5.6
82	461958	5028029	0	35	0	35	16	2010	2010193	40371	jul	9	0.068	0.04	312.5	0.7	292.4	0.3	0.27	0.3	0.55	0.829999	1.42	-12.7	169	5.8
82	464540	5029670	0	37	0	37	17	2010	2010195	40373	jul	2	0.098	0.243	181.4	210.4	282.1	0.31	0.23	0.38	0.55	0.73	1.47	-12.7	176	6
82	462254	5028554	0	42	0	42	18	2010	2010200	40378	jul	9	0.068	0.04	346	1.7	440.6	0.12	0.33	0.39	0.37	0.61	1.21	-12.7	169	6.2
82	464344	5029891	0	44	0	44	19	2010	2010202	40380	jul	1	9.02	8.798	526.5	487.1	49.6	0.87	0.49	0.52	0.74	0.439999	2.62	-12.7	176	6.4
82	464252	5030157	0	52	0	52	20	2010	2010210	40388	jul	1	9.02	8.798	610.2	644	194.6	0.84	0.52	0.51	0.74	0.4	2.61	-12.7	177	6.6
82	465440	5030825	0	55	0	55	21	2010	2010213	40391	aug	1	9.02	8.798	149	129.7	158	0.87	0.47	0.47	0.74	0.56	2.55	-12.7	176	6.8
82	464323	5030391	0	58	0	58	22	2010	2010216	40394	aug	1	9.02	8.798	592.5	881.8	181.3	0.87	0.49	0.58	0.74	0.33	2.68	-12.7	177	7
82	462279	5030341	0	66	0	66	23	2010	2010224	40402	aug	2	0.145	0.355	75.8	668.4	217.2	0.31	0.28	0.41	0.55	0.569999	1.55	-12.7	171	7.2
82	464575	5030301	0	72	0	72	24	2010	2010230	40408	aug	2	0.034	0.093	58.8	616.4	5.1	0.87	0.47	0.55	0.74	0.4	2.63	-12.7	177	7.4
82	464021	5030096	1	75	0	75	25	2010	2010233	40411	aug	1	9.02	8.798	462.3	494.9	279.6	0.87	0.51	0.49	0.74	0.449999	2.61	-12.7	171	7.6
83	481060	5048751	0	1	0	1	1	2010	2010158	40336	jun	1	0.522	0.61	186.9	261.5	46.9	0.87	0.49	0.47	0.74	0.5	2.57	-12.7	171	5.4
83	481075	5049015	0	3	0	3	2	2010	2010161	40339	jun	1	0.522	0.61	151.9	253.7	115.9	0.86	0.51	0.45	0.74	0.5	2.56	-12.7	171	5.6
83	480751	5048505	0	4	0	4	3	2010	2010162	40340	jun	4	0.04	0.15	60.8	504.6	260.1	1	0.35	0.23	0.4	0.629999	1.98	-12.7	167	5.8
83	481383	5049322	0	5	0	5	4	2010	2010163	40341	jun	5	0.014	0.083	37.9	4.9	321.8	0.12	0.63	0.38	0.37	0.779999	1.5	-12.7	171	6
83	481398	5049336	0	6	0	6	5	2010	2010164	40342	jun	5	0.014	0.083	34.4	3.2	333.5	0.12	0.63	0.38	0.37	0.829999	1.5	-12.7	171	6.2
83	481184	5048664	0	8	0	8	6	2010	2010166	40344	jun	1	0.522	0.61	242.9	136	86.5	0.87	0.49	0.45	0.74	0.55	2.55	-12.7	171	6.4
83	462393	5029487	0	11	0	11	7	2010	2010169	40347	jun	1	9.02	8.798	138.5	119.5	601.7	0.88	0.49	0.45	0.74	0.6	2.56	-12.7	170	6.6
83	481326	5048868	0	15	0	15	8	2010	2010173	40351	jun	2	0.011	0.056	74.9	2.5	222	0.31	0.26	0.31	0.55	0.79	1.43	-12.7	171	6.8
83	481286	5048782	0	17	0	17	9	2010	2010175	40353	jun	2	0.011	0.056	70.2	36	171.9	0.31	0.25	0.32	0.55	0.779999	1.43	-12.7	171	7
83	481517	5048807	0	23	0	23	10	2010	2010181	40359	jun	4	0.073	0.182	83.6	82.5	402.1	0.99	0.33	0.19	0.4	0.759999	1.91	-12.7	171	7.2
83	481089	5048547	0	30	0	30	11	2010	2010188	40366	jul	1	0.522	0.61	250.3	202.1	8.6	0.88	0.48	0.48	0.74	0.519999	2.58	-12.7	167	7.4
83	480957	5048548	0	35	0	35	12	2010	2010193	40371	jul	4	0.013	0.057	42.9	325.9	112.2	1	0.34	0.22	0.4	0.49	1.96	-12.7	167	7.6
83	481332	5048472	0	36	0	36	13	2010	2010194	40372	jul	4	0.037	0.096	123.1	50.7	238.4	1	0.31	0.19	0.4	0.81	1.9	-12.7	167	7.8
83	481170	5048334	0	37	0	37	14	2010	2010195	40373	jul	1	0.522	0.61	150	55	157.6	0.87	0.48	0.45	0.74	0.579999	2.54	-12.7	167	8
83	481336	5048576	0	44	0	44	15	2010	2010202	40380	jul	9	0.068	0.04	170	23.2	218.2	1	0.31	0.2	0.4	0.819999	1.91	-12.7	167	8.2
83	481311	5048509	0	52	0	52	16	2010	2010210	40388	jul	9	0.068	0.04	147.3	16.7	204.7	1	0.31	0.19	0.4	0.81	1.9	-12.7	167	8.4
83	481361	5048622	0	58	0	58	17	2010	2010216	40394	aug	4	0.073	0.182	98.3	42.1	243.7	0.99	0.33	0.18	0.4	0.759999	1.9	-12.7	171	8.6
83	480765	5048855	0	66	0	66	18	2010	2010224	40402	aug	2	0.053	0.223	103	558.2	214.8	0.31	0.28	0.38	0.55	0.62	1.52	-12.7	171	8.8
83	481212	5048776	0	72	0	72	19	2010	2010230	40408	aug	1	0.522	0.61	216.4	109.9	99.6	0.88	0.48	0.45	0.74	0.54	2.55	-12.7	171	9
83	481207	5048661	0	79	0	79	20	2010	2010237	40415	aug	1	0.522	0.61	242.8	113	104.5	0.88	0.47	0.46	0.74	0.55	2.55	-12.7	171	9.2
83	480784	5048560	0	85	0	85	21	2010	2010243	40421	aug	2	0.001	0.012	17.1	492.4	252.4	0.68	0.48	0.29	0.42	0.62	1.87	-12.7	167	9.4
84	462077	5029732	0	1	0	1	1	2010	2010159	40337	jun	3	0.005	0.031	32.1	58.9	478	0.12	0.34	0.39	0.37	0.769999	1.22	-12.7	171	6.6
84	462520	5029904	0	2	0	2	2	2010	2010161	40339	jun	3	0.267	0.498	35.1	242.3	217.7	0.68	0.48	0.25	0.42	0.689999	1.83	-12.7	170	6.8
84	461887	5029665	0	4	0	4	3	2010	2010163	40341	jun	9	0.068	0.04	194.3	8.5	492.9	0.12	0.33	0.39	0.37	0.839999	1.21	-12.7	171	7
84	462148	5029674	0	5	0	5	4	2010	2010164	40342	jun	9	0.068	0.04	263	1.1	483.7	0.12	0.34	0.38	0.37	0.839999	1.21	-12.7	171	7.2
84	461614	5029671	0	7	0	7	5	2010	2010166	40344	jun	9	0.068	0.04	205.9	4.6	252.7	0.12	0.34	0.39	0.37	0.769999	1.22	-12.7	171	7.4
84	471245	5054841	0	9	0	9	6	2010	2010168	40346	jun	2	0.171	0.346	166.6	128.3	332.7	0.31	0.27	0.32	0.55	0.769999	1.45	-12.7	174	7.6
84	476127	5053711	0	10	0	10	7	2010	2010169	40347	jun	6	0.376	0.476	243.1	0.5	1688.7	0.12	0.33	0.39	0.37	0.879999	1.21	-12.7	174	7.8
84	461646	5029669	0	13	0	13	8	2010	2010172	40350	jun	9	0.068	0.04	200.9	6.4	283.3	0.12	0.34	0.39	0.37	0.829999	1.22	-12.7	171	8
84	462120	5029671	0	16	0	16	9	2010	2010175	40353	jun	9	0.068	0.04	260.6	2	500.9	0.12	0.34	0.39	0.37	0.839999	1.22	-12.7	171	8.2
84	462263	5029153	0	17	0	17	10	2010	2010176	40354	jun	1	0.485	0.538	90.6	4	567.3	0.88	0.49	0.43	0.74	0.62	2.54	-12.7	169	8.4
84	462073	5029666	0	19	0	19	11	2010	2010178	40356	jun	9	0.068	0.04	258.1	7.1	531.9	0.68	0.47	0.22	0.42	0.85	1.79	-12.7	171	8.6
84	462401	5029828	0	22	0	22	12	2010	2010181	40359	jun	6	0.045	0.172	89.4	160.1	260.6	0.12	0.34	0.41	0.37	0.72	1.24	-12.7	170	8.8
84	462668	5029613	0	29	0	29	13	2010	2010188	40366	jul	1	9.02	8.798	99.4	40.4	331.9	0.88	0.49	0.43	0.74	0.61	2.54	-12.7	170	9
84	462742	5029638	0	34	0	34	14	2010	2010193	40371	jul	9	0.068	0.04	369.9	11.5	274.4	0.88	0.49	0.43	0.74	0.819999	2.54	-12.7	170	9.2
84	461852	5029666	0	35	0	35	15	2010	2010194	40372	jul	9	0.068	0.04	182.4	0.3	464.3	0.12	0.33	0.39	0.37	0.839999	1.21	-12.7	171	9.4
84	462720	5029329	0	36	0	36	16	2010	2010195	40373	jul	1	9.02	8.798	257.8	321.3	575.9	0.81	0.54	0.43	0.74	0.529999	2.52	-12.7	169	9.6
84	463108	5029931	0	38	0	38	17	2010	2010197	40375	jul	4	0.002	0.018	24.1	1.3	166.6	0.12	0.63	0.38	0.37	0.819999	1.5	-12.7	170	9.8
84	461060	5029696	0	41	0	41	18	2010	2010200	40378	jul	9	0.068	0.04	259.3	1.9	238.5	0.17	0.66	0.47	0.5	0.819999	1.8	-12.7	177	10
84	461380	5029686	0	42	0	42	19	2010	2010201	40379	jul	9	0.068	0.04	200.1	8.4	38.5	0.68	0.47	0.22	0.42	0.81	1.79	-12.7	171	10.2
84	462554	5029301	0	43	0	43	20	2010	2010202	40380	jul	1	9.02	8.798	215.1	284.1	659.5	0.84	0.52	0.45	0.74	0.55	2.55	-12.7	169	10.4
84	463120	5030346	0	44	0	44	21	2010	2010203	40381	jul	6	0.026	0.08	29.4	2.5	237.6	0.12	0.34	0.39	0.37	0.759999	1.22	-12.7	172	10.6
84	461609	5029671	0	46	0	46	22	2010	2010205	40383	jul	9	0.068	0.04	206.8	4.7	248.1	0.12	0.34	0.39	0.37	0.769999	1.22	-12.7	171	10.8
84	461924	5029670	0	49	0	49	23	2010	2010208	40386	jul	9	0.068	0.04	206	3.4	520.7	0.12	0.33	0.39	0.37	0.79	1.21	-12.7	171	11
84	461831	5029605	0	51	0	51	24	2010	2010210	40388	jul	4	0.007	0.048	231.9	1.9	479	0.99	0.34	0.16	0.4	0.779999	1.89	-12.7	171	11.2
84	461069	5030018	0	54	0	54	25	2010	2010213	40391	aug	6	0.008	0.046	62.9	4.9	358	0.12	0.34	0.38	0.37	0.759999	1.21	-12.7	177	11.4
84	462377	5029663	0	55	0	55	26	2010	2010214	40392	aug	9	0.068	0.04	317.3	5.7	426.2	0.88	0.49	0.43	0.74	0.839999	2.54	-12.7	170	11.6
84	461889	5029814	0	57	0	57	27	2010	2010216	40394	aug	6	0.178	0.199	118.1	140.5	425.5	0.1	0.35	0.39	0.37	0.73	1.21	-12.7	171	11.8
84	463110	5030060	0	63	0	63	28	2010	2010222	40400	aug	2	0.009	0.048	44.1	3.4	96.8	0.31	0.27	0.3	0.55	0.779999	1.43	-12.7	170	12
84	461037	5029903	0	65	0	65	29	2010	2010224	40402	aug	6	0.039	0.102	34.3	32.6	354.1	0.12	0.34	0.39	0.37	0.759999	1.22	-12.7	177	12.2
84	462373	5029987	0	71	0	71	30	2010	2010230	40408	aug	2	0.057	0.207	28.2	317.9	105.1	0.31	0.28	0.36	0.55	0.68	1.5	-12.7	170	12.4
84	462405	5030240	0	78	0	78	31	2010	2010237	40415	aug	2	0.057	0.207	48.2	571.9	64.3	0.3	0.29	0.38	0.55	0.6	1.52	-12.7	170	12.6
84	462286	5030385	0	84	0	84	32	2010	2010243	40421	aug	2	0.145	0.355	86.3	712.5	247.9	0.29	0.29	0.41	0.55	0.579999	1.54	-12.7	171	12.8
85	462129	5029737	0	1	0	1	1	2010	2010159	40337	jun	3	0.001	0.011	38.5	64.1	441.5	0.12	0.34	0.39	0.37	0.759999	1.22	-12.7	171	6
85	462481	5030000	0	2	0	2	2	2010	2010161	40339	jun	2	0.057	0.207	73.2	336.1	115.8	0.3	0.28	0.35	0.55	0.68	1.48	-12.7	170	6.2
85	462629	5029644	0	3	0	3	3	2010	2010162	40340	jun	9	0.068	0.04	370.4	11.5	331.3	0.88	0.49	0.43	0.74	0.61	2.54	-12.7	170	6.4
85	462629	5029644	0	3	0	3	4	2010	2010162	40340	jun	9	0.068	0.04	370.4	11.5	331.3	0.88	0.49	0.43	0.74	0.61	2.54	-12.7	170	6.6
85	462629	5029644	0	3	0	3	5	2010	2010162	40340	jun	9	0.068	0.04	370.4	11.5	331.3	0.88	0.49	0.43	0.74	0.61	2.54	-12.7	170	6.8
85	461885	5029666	0	4	0	4	6	2010	2010163	40341	jun	9	0.068	0.04	193.6	7.5	490.7	0.12	0.33	0.39	0.37	0.839999	1.21	-12.7	171	7
85	461885	5029666	0	4	0	4	7	2010	2010163	40341	jun	9	0.068	0.04	193.6	7.5	490.7	0.12	0.33	0.39	0.37	0.839999	1.21	-12.7	171	7.2
85	461885	5029666	0	4	0	4	8	2010	2010163	40341	jun	9	0.068	0.04	193.6	7.5	490.7	0.12	0.33	0.39	0.37	0.839999	1.21	-12.7	171	7.4
85	462149	5029673	0	5	0	5	9	2010	2010164	40342	jun	9	0.068	0.04	262.5	0.1	484.1	0.12	0.34	0.38	0.37	0.839999	1.21	-12.7	171	7.6
85	462149	5029673	0	5	0	5	10	2010	2010164	40342	jun	9	0.068	0.04	262.5	0.1	484.1	0.12	0.34	0.38	0.37	0.839999	1.21	-12.7	171	7.8
85	462149	5029673	0	5	0	5	11	2010	2010164	40342	jun	9	0.068	0.04	262.5	0.1	484.1	0.12	0.34	0.38	0.37	0.839999	1.21	-12.7	171	8
85	462311	5029666	0	7	0	7	12	2010	2010166	40344	jun	9	0.068	0.04	288.6	5.3	431.8	0.12	0.34	0.39	0.37	0.839999	1.22	-12.7	170	8.2
85	468840	5041393	0	9	0	9	13	2010	2010168	40346	jun	2	0.135	0.236	156.3	207.4	35.2	0.3	0.22	0.39	0.55	0.709999	1.46	-12.7	178	8.4
85	475976	5055972	0	10	0	10	14	2010	2010169	40347	jun	7	0.454	0.477	275.1	173.7	274.4	0.14	0.68	0.48	0.5	0.73	1.8	-12.7	174	8.6
85	461646	5029669	0	13	0	13	15	2010	2010172	40350	jun	9	0.068	0.04	200.9	6.4	283.3	0.12	0.34	0.39	0.37	0.829999	1.22	-12.7	171	8.8
85	461646	5029669	0	13	0	13	16	2010	2010172	40350	jun	9	0.068	0.04	200.9	6.4	283.3	0.12	0.34	0.39	0.37	0.829999	1.22	-12.7	171	9
85	462073	5029666	0	19	0	19	17	2010	2010178	40356	jun	9	0.068	0.04	258.1	7.1	531.9	0.68	0.47	0.22	0.42	0.85	1.79	-12.7	171	9.2
85	462073	5029666	0	19	0	19	18	2010	2010178	40356	jun	9	0.068	0.04	258.1	7.1	531.9	0.68	0.47	0.22	0.42	0.85	1.79	-12.7	171	9.4
85	462376	5029692	0	22	0	22	19	2010	2010181	40359	jun	9	0.068	0.04	328.4	23.2	397.3	0.88	0.49	0.43	0.74	0.839999	2.54	-12.7	170	9.6
85	462417	5029761	0	29	0	29	20	2010	2010188	40366	jul	1	0.006	0.036	101.2	94.1	328.1	1	0.35	0.17	0.4	0.569999	1.92	-12.7	170	9.8
85	462742	5029638	0	34	0	34	21	2010	2010193	40371	jul	9	0.068	0.04	369.9	11.5	274.4	0.88	0.49	0.43	0.74	0.819999	2.54	-12.7	170	10
85	462742	5029638	0	34	0	34	22	2010	2010193	40371	jul	9	0.068	0.04	369.9	11.5	274.4	0.88	0.49	0.43	0.74	0.819999	2.54	-12.7	170	10.2
85	462553	5029841	0	36	0	36	23	2010	2010195	40373	jul	3	0.267	0.498	55.6	181.2	288.8	0.68	0.47	0.24	0.42	0.72	1.81	-12.7	170	10.4
85	463108	5029931	0	38	0	38	24	2010	2010197	40375	jul	4	0.002	0.018	24.1	1.3	166.6	0.12	0.63	0.38	0.37	0.819999	1.5	-12.7	170	10.6
85	463108	5029931	0	38	0	38	25	2010	2010197	40375	jul	4	0.002	0.018	24.1	1.3	166.6	0.12	0.63	0.38	0.37	0.819999	1.5	-12.7	170	10.8
85	461060	5029696	0	41	0	41	26	2010	2010200	40378	jul	9	0.068	0.04	259.3	1.9	238.5	0.17	0.66	0.47	0.5	0.819999	1.8	-12.7	177	11
85	461060	5029696	0	41	0	41	27	2010	2010200	40378	jul	9	0.068	0.04	259.3	1.9	238.5	0.17	0.66	0.47	0.5	0.819999	1.8	-12.7	177	11.2
85	461380	5029686	0	42	0	42	28	2010	2010201	40379	jul	9	0.068	0.04	200.1	8.4	38.5	0.68	0.47	0.22	0.42	0.81	1.79	-12.7	171	11.4
85	461380	5029686	0	42	0	42	29	2010	2010201	40379	jul	9	0.068	0.04	200.1	8.4	38.5	0.68	0.47	0.22	0.42	0.81	1.79	-12.7	171	11.6
85	462556	5029950	0	43	0	43	30	2010	2010202	40380	jul	3	0.267	0.498	59.5	290.2	202.8	0.68	0.48	0.26	0.42	0.67	1.84	-12.7	170	11.8
85	463120	5030346	0	44	0	44	31	2010	2010203	40381	jul	6	0.026	0.08	29.4	2.5	237.6	0.12	0.34	0.39	0.37	0.759999	1.22	-12.7	172	12
85	463120	5030346	0	44	0	44	32	2010	2010203	40381	jul	6	0.026	0.08	29.4	2.5	237.6	0.12	0.34	0.39	0.37	0.759999	1.22	-12.7	172	12.2
85	462064	5029671	0	44	0	44	33	2010	2010203	40381	jul	9	0.068	0.04	256.7	2.1	533.4	0.68	0.47	0.22	0.42	0.85	1.79	-12.7	171	12.4
85	462064	5029671	0	44	0	44	34	2010	2010203	40381	jul	9	0.068	0.04	256.7	2.1	533.4	0.68	0.47	0.22	0.42	0.85	1.79	-12.7	171	12.6
85	461609	5029671	0	46	0	46	35	2010	2010205	40383	jul	9	0.068	0.04	206.8	4.7	248.1	0.12	0.34	0.39	0.37	0.769999	1.22	-12.7	171	12.8
85	461609	5029671	0	46	0	46	36	2010	2010205	40383	jul	9	0.068	0.04	206.8	4.7	248.1	0.12	0.34	0.39	0.37	0.769999	1.22	-12.7	171	13
85	462455	5029798	0	51	0	51	37	2010	2010210	40388	jul	4	0.005	0.034	37.6	133	295.9	0.68	0.47	0.24	0.42	0.72	1.81	-12.7	170	13.2
85	461069	5030018	0	54	0	54	38	2010	2010213	40391	aug	6	0.008	0.046	62.9	4.9	358	0.12	0.34	0.38	0.37	0.759999	1.21	-12.7	177	13.4
85	461069	5030018	0	54	0	54	39	2010	2010213	40391	aug	6	0.008	0.046	62.9	4.9	358	0.12	0.34	0.38	0.37	0.759999	1.21	-12.7	177	13.6
85	462377	5029663	0	55	0	55	40	2010	2010214	40392	aug	9	0.068	0.04	317.3	5.7	426.2	0.88	0.49	0.43	0.74	0.839999	2.54	-12.7	170	13.8
85	462377	5029663	0	55	0	55	41	2010	2010214	40392	aug	9	0.068	0.04	317.3	5.7	426.2	0.88	0.49	0.43	0.74	0.839999	2.54	-12.7	170	14
85	462748	5030101	0	57	0	57	42	2010	2010216	40394	aug	3	0.267	0.498	107.7	366.5	192.6	0.66	0.48	0.26	0.42	0.649999	1.82	-12.7	170	14.2
85	463110	5030060	0	63	0	63	43	2010	2010222	40400	aug	2	0.009	0.048	44.1	3.4	96.8	0.31	0.27	0.3	0.55	0.779999	1.43	-12.7	170	14.4
85	463110	5030060	0	63	0	63	44	2010	2010222	40400	aug	2	0.009	0.048	44.1	3.4	96.8	0.31	0.27	0.3	0.55	0.779999	1.43	-12.7	170	14.6
85	462294	5029906	0	65	0	65	45	2010	2010224	40402	aug	2	0.057	0.207	35.5	233.9	210	0.12	0.63	0.41	0.37	0.72	1.53	-12.7	170	14.8
85	462009	5029970	0	71	0	71	46	2010	2010230	40408	aug	6	0.178	0.199	68.4	296.8	401.1	0.11	0.35	0.42	0.37	0.689999	1.25	-12.7	171	15
85	462155	5029851	0	78	0	78	47	2010	2010237	40415	aug	6	0.045	0.172	83.7	178.1	337.7	0.12	0.34	0.41	0.37	0.709999	1.24	-12.7	171	15.2
85	462137	5030213	0	84	0	84	48	2010	2010243	40421	aug	2	0.169	0.331	69.5	540.1	277	0.12	0.35	0.47	0.37	0.589999	1.31	-12.7	171	15.4
86	476120	5053827	0	1	0	1	1	2010	2010159	40337	jun	6	0.376	0.476	318.5	2.6	1612.2	0.12	0.33	0.39	0.37	0.92	1.21	-12.7	174	5
86	476239	5053678	0	2	0	2	2	2010	2010161	40339	jun	2	0.023	0.082	117.2	112.7	1638.3	0.3	0.26	0.33	0.55	0.879999	1.44	-12.7	174	5.2
86	475984	5055602	0	10	0	10	3	2010	2010169	40347	jun	7	0.454	0.477	213.1	160	499	0.13	0.69	0.46	0.5	0.75	1.78	-12.7	174	5.4
86	476125	5054288	0	14	0	14	4	2010	2010173	40351	jun	1	0.202	0.233	39.3	2.8	1335.6	0.88	0.47	0.46	0.74	0.68	2.55	-12.7	174	5.6
86	476118	5053232	0	16	0	16	5	2010	2010175	40353	jun	6	0.376	0.476	69.4	6.3	2066.2	0.12	0.33	0.39	0.37	0.899999	1.21	-12.7	178	5.8
86	475788	5053488	1	21	0	21	6	2010	2010180	40358	jun	6	0.376	0.476	304.3	337.5	1806.1	0.12	0.34	0.45	0.37	0.8	1.28	-12.7	178	6
88	479007	5053749	0	1	0	1	1	2010	2010160	40338	jun	1	1.875	1.68	157.7	371.9	338.3	0.87	0.51	0.47	0.74	0.49	2.59	-12.7	175	6.55
88	480164	5054039	0	2	0	2	2	2010	2010161	40339	jun	4	0.005	0.039	47	484.4	607	0.87	0.5	0.5	0.74	0.49	2.61	-12.7	176	6.75
88	479355	5055159	0	2	0	2	3	2010	2010162	40340	jun	6	0.03	0.112	93.7	2.4	171.2	0.12	0.63	0.38	0.37	0.75	1.5	-12.7	171	6.95
88	479188	5055424	0	3	0	3	4	2010	2010163	40341	jun	9	0.068	0.04	353.7	0.9	116.2	0.12	0.34	0.39	0.37	0.81	1.22	-12.7	171	7.15
88	479579	5053858	0	4	0	4	5	2010	2010164	40342	jun	1	0.043	0.118	147.3	25.4	148.6	0.88	0.49	0.43	0.74	0.579999	2.54	-12.7	176	7.35
88	479564	5051997	0	6	0	6	6	2010	2010166	40344	jun	4	0.006	0.038	40.1	17	23.7	1	0.28	0.22	0.4	0.759999	1.9	-12.7	176	7.55
88	461973	5046243	0	9	0	9	7	2010	2010169	40347	jun	2	0.079	0.213	127.6	279.6	890.3	0	0	0	0	0.759999	0	-12.7	171	7.75
88	479415	5054946	0	20	0	20	8	2010	2010180	40358	jun	6	0.03	0.112	43.3	4.2	151.5	0.12	0.34	0.39	0.37	0.74	1.22	-12.7	171	7.95
88	480057	5054199	0	21	0	21	9	2010	2010181	40359	jun	1	9.02	8.798	116.3	408.6	473.1	0.87	0.5	0.49	0.74	0.689999	2.6	-12.7	176	8.15
88	480361	5054001	0	28	0	28	10	2010	2010188	40366	jul	1	9.02	8.798	105.4	284.8	805.2	0.88	0.47	0.49	0.74	0.56	2.58	-12.7	176	8.35
88	479623	5054324	0	29	0	29	11	2010	2010189	40367	jul	1	0.105	0.193	140.8	8.8	70.8	0.12	0.33	0.39	0.37	0.579999	1.21	-12.7	176	8.55
88	479605	5054610	0	33	0	33	12	2010	2010193	40371	jul	1	0.105	0.193	92.4	7.5	84.3	0.88	0.49	0.43	0.74	0.81	2.54	-12.7	176	8.75
88	480246	5054021	0	35	0	35	13	2010	2010195	40373	jul	1	9.02	8.798	74.9	401.1	690.9	0.87	0.49	0.5	0.74	0.509999	2.6	-12.7	176	8.95
88	479315	5055392	0	40	0	40	14	2010	2010200	40378	jul	9	0.068	0.04	337.9	1	208.7	0.12	0.63	0.38	0.37	0.819999	1.5	-12.7	171	9.15
88	479615	5053818	0	41	0	41	15	2010	2010201	40379	jul	9	0.068	0.04	198.5	12	200	0.87	0.49	0.43	0.74	0.819999	2.53	-12.7	176	9.35
88	479681	5053837	0	42	0	42	16	2010	2010202	40380	jul	9	0.068	0.04	209.7	78	223.7	0.31	0.26	0.32	0.55	0.8	1.44	-12.7	176	9.55
88	479350	5055334	0	43	0	43	17	2010	2010203	40381	jul	9	0.068	0.04	348	3.1	232.6	0.11	0.63	0.37	0.37	0.829999	1.48	-12.7	171	9.75
88	479631	5054206	0	45	0	45	18	2010	2010205	40383	jul	9	0.068	0.04	282.9	3.5	52.1	0.31	0.26	0.31	0.55	0.779999	1.43	-12.7	176	9.95
88	479780	5054612	0	47	0	47	19	2010	2010207	40385	jul	9	0.068	0.04	296.1	4.4	245.9	0.31	0.26	0.3	0.55	0.829999	1.42	-12.7	176	10.15
88	479724	5053801	0	50	0	50	20	2010	2010210	40388	jul	2	0.005	0.036	51.5	122.1	279.5	0.31	0.26	0.33	0.55	0.74	1.45	-12.7	176	10.35
88	479437	5054924	0	54	0	54	21	2010	2010214	40392	aug	6	0.03	0.112	41	2.7	155.4	0.12	0.34	0.39	0.37	0.75	1.22	-12.7	171	10.55
88	479814	5053823	0	56	0	56	22	2010	2010216	40394	aug	9	0.068	0.04	232.8	211	333.6	0.31	0.26	0.34	0.55	0.769999	1.46	-12.7	176	10.75
88	478435	5055798	1	59	0	59	23	2010	2010219	40397	aug	6	0.27	0.352	187.2	357.8	299.3	0.11	0.36	0.42	0.37	0.649999	1.26	-12.7	171	10.95
89	461782	5045912	0	1	0	1	1	2010	2010160	40338	jun	9	0.194	1.126	305.3	0	785	0.68	0.47	0.22	0.42	0.86	1.79	-12.7	171	6
89	462235	5045850	0	2	0	2	2	2010	2010161	40339	jun	1	9.344	8.497	190.2	50.3	615.6	0.86	0.5	0.43	0.74	0.629999	2.53	-12.7	171	6.2
89	465485	5029379	0	8	0	8	3	2010	2010168	40346	jun	2	0.202	0.415	125.7	315.9	232.2	0.31	0.25	0.38	0.55	0.49	1.49	-12.7	176	6.4
89	461676	5046004	0	9	0	9	4	2010	2010169	40347	jun	1	9.344	8.497	261.1	14.4	919.1	0.3	0.26	0.33	0.55	0.67	1.44	-12.7	171	6.6
89	461694	5046229	0	19	0	19	5	2010	2010179	40357	jun	1	9.344	8.497	185	0.8	1105.9	0	0	0	0	0.68	0	-12.7	171	6.8
89	461515	5046052	0	21	0	21	6	2010	2010181	40359	jun	1	9.344	8.497	293.9	176	1051.4	0	0	0	0	0.62	0	-12.7	171	7
89	461877	5046035	0	28	0	28	7	2010	2010188	40366	jul	3	0.009	0.041	108.2	125.4	854.6	0.3	0.26	0.33	0.55	0.769999	1.44	-12.7	171	7.2
89	461929	5045901	0	29	0	29	8	2010	2010189	40367	jul	9	0.194	1.126	321.6	7.2	710.9	0.68	0.47	0.22	0.42	0.85	1.79	-12.7	171	7.4
89	461791	5046697	0	33	0	33	9	2010	2010193	40371	jul	9	0.194	1.126	318.7	2.3	813.6	0	0	0	0	0.86	0	-12.7	171	7.6
89	462076	5046192	0	35	0	35	10	2010	2010195	40373	jul	4	0.002	0.021	53.6	287.5	864.3	0.31	0.25	0.38	0.55	0.74	1.49	-12.7	171	7.8
89	461692	5046553	0	39	0	39	11	2010	2010199	40377	jul	2	0.004	0.03	51.8	5.3	951.6	0	0	0	0	0.85	0	-12.7	171	8
89	461684	5045839	0	41	0	41	12	2010	2010201	40379	jul	1	9.344	8.497	332	4.5	779.5	0.68	0.47	0.23	0.42	0.87	1.8	-12.7	171	8.2
89	466136	5044101	0	42	0	42	13	2010	2010202	40380	jul	1	9.02	8.798	352.7	362.7	0.2	0.87	0.49	0.5	0.74	0.469999	2.6	-12.7	176	8.4
89	461792	5045922	0	45	0	45	14	2010	2010205	40383	jul	9	0.194	1.126	309.9	10.2	788.6	0.3	0.26	0.31	0.55	0.86	1.42	-12.7	171	8.6
89	465415	5043672	0	50	0	50	15	2010	2010210	40388	jul	1	9.02	8.798	667.9	47.1	144.4	0.3	0.26	0.31	0.55	0.769999	1.42	-12.7	176	8.8
89	461912	5045903	0	54	0	54	16	2010	2010214	40392	aug	9	0.194	1.126	319.1	5.7	719	0.68	0.47	0.22	0.42	0.85	1.79	-12.7	171	9
89	461772	5046080	0	56	0	56	17	2010	2010216	40394	aug	1	0.56	0.501	233.3	80.6	937.8	0	0	0	0	0.629999	0	-12.7	171	9.2
89	461748	5045858	1	62	0	62	18	2010	2010222	40400	aug	3	0.002	0.018	63.3	54.9	757.4	0.68	0.47	0.22	0.42	0.8	1.79	-12.7	171	9.4
90	480014	5051131	0	1	0	1	1	2010	2010161	40339	jun	9	0.068	0.04	337.4	9.8	115.7	0.88	0.49	0.43	0.74	0.569999	2.54	-12.7	173	3
90	479425	5052161	0	2	0	2	2	2010	2010162	40340	jun	1	0.019	0.061	84.9	3	45.8	0.88	0.44	0.48	0.74	0.81	2.54	-12.7	176	3.2
90	479563	5052004	0	2	0	2	3	2010	2010163	40341	jun	4	0.006	0.038	40.2	12.2	25.3	1	0.28	0.22	0.4	0.759999	1.9	-12.7	176	3.4
90	479549	5053184	0	3	0	3	4	2010	2010164	40342	jun	1	0.08	0.199	82.7	3.7	101.1	0.12	0.63	0.38	0.37	0.579999	1.5	-12.7	176	3.6
90	479937	5051248	0	4	0	4	5	2010	2010165	40343	jun	1	0.049	0.093	193	16	221.7	0.88	0.48	0.45	0.74	0.589999	2.55	-12.7	176	3.8
90	480222	5052265	0	8	0	8	6	2010	2010169	40347	jun	3	0.032	0.12	48.3	618.8	688.4	0.68	0.44	0.35	0.42	0.61	1.89	-12.7	175	4
90	479713	5051871	0	19	0	19	7	2010	2010180	40358	jun	4	0.004	0.034	34.1	10.8	62.7	1	0.3	0.2	0.4	0.8	1.9	-12.7	176	4.2
90	479907	5051759	0	20	0	20	8	2010	2010181	40359	jun	2	0.009	0.048	34.5	105.5	151.8	1	0.31	0.21	0.4	0.74	1.92	-12.7	176	4.4
90	479333	5051866	0	27	0	27	9	2010	2010188	40366	jul	4	0.007	0.038	41.7	264	112.2	0.99	0.3	0.24	0.4	0.68	1.93	-12.7	176	4.6
90	479875	5051999	0	28	0	28	10	2010	2010189	40367	jul	4	0.069	0.154	71.1	186.1	256.4	0.98	0.31	0.22	0.4	0.73	1.91	-12.7	176	4.8
90	480090	5050835	0	31	0	31	11	2010	2010192	40370	jul	2	0.04	0.137	52	9.6	83.1	0.31	0.27	0.31	0.55	0.779999	1.44	-12.7	173	5
90	479614	5051967	0	32	0	32	12	2010	2010193	40371	jul	9	0.068	0.04	111.8	8.6	71.3	0.68	0.41	0.27	0.42	0.81	1.78	-12.7	176	5.2
90	479370	5051861	0	34	0	34	13	2010	2010195	40373	jul	4	0.007	0.038	42	244.8	116.6	0.99	0.3	0.24	0.4	0.68	1.93	-12.7	176	5.4
90	479857	5051417	0	39	0	39	14	2010	2010200	40378	jul	2	0.007	0.042	90.6	10.6	135.4	0.31	0.24	0.32	0.55	0.79	1.42	-12.7	176	5.6
90	479526	5051658	0	41	0	41	15	2010	2010202	40380	jul	4	0.011	0.062	63.3	44.7	212.4	0.31	0.21	0.36	0.55	0.759999	1.43	-12.7	176	5.8
90	479763	5051833	0	42	0	42	16	2010	2010203	40381	jul	9	0.068	0.04	124.1	10.9	58.8	0.99	0.3	0.21	0.4	0.81	1.9	-12.7	176	6
90	479876	5051368	0	44	0	44	17	2010	2010205	40383	jul	2	0.007	0.042	73.4	13.5	168.3	0.31	0.24	0.33	0.55	0.779999	1.43	-12.7	176	6.2
90	479720	5051790	0	46	0	46	18	2010	2010207	40385	jul	9	0.068	0.04	138.6	65.2	2	0.99	0.3	0.21	0.4	0.79	1.9	-12.7	176	6.4
90	479597	5051969	0	49	0	49	19	2010	2010210	40388	jul	9	0.068	0.04	115.2	17.8	54.3	0.31	0.21	0.37	0.55	0.759999	1.44	-12.7	176	6.6
90	479408	5052808	0	53	0	53	20	2010	2010214	40392	aug	1	1.875	1.68	86.7	0.7	31.4	0.88	0.48	0.44	0.74	0.579999	2.54	-12.7	176	6.8
90	480110	5051457	0	55	0	55	21	2010	2010216	40394	aug	4	0.127	0.375	57.4	235.7	375.7	0.99	0.34	0.21	0.4	0.709999	1.94	-12.7	173	7
90	479800	5052150	0	60	0	60	22	2010	2010221	40399	aug	3	0.002	0.018	19	250.8	301.9	0.68	0.42	0.31	0.42	0.699999	1.83	-12.7	176	7.2
90	479848	5052221	0	63	0	63	23	2010	2010224	40402	aug	2	0.024	0.085	41.6	336.1	380.3	1	0.29	0.27	0.4	0.699999	1.96	-12.7	176	7.4
90	480180	5052205	0	69	0	69	24	2010	2010230	40408	aug	9	0.018	0.103	348.6	546.7	616.1	0.68	0.44	0.34	0.42	0.67	1.88	-12.7	175	7.6
90	480168	5052160	0	76	0	76	25	2010	2010237	40415	aug	3	0.032	0.12	16.8	507.3	575.9	1	0.31	0.28	0.4	0.629999	1.99	-12.7	175	7.8
90	480168	5052160	0	82	0	82	26	2010	2010243	40421	aug	3	0.032	0.12	16.8	507.3	575.9	1	0.31	0.28	0.4	0.629999	1.99	-12.7	175	8
91	474814	5047566	0	1	0	1	1	2010	2010161	40339	jun	2	0.574	1.142	51.4	5.3	1581.1	0.3	0.26	0.31	0.55	0.899999	1.42	-12.7	177	4.5
91	474605	5046947	0	2	0	2	2	2010	2010162	40340	jun	2	0.574	1.142	186.3	2.9	1782.1	0.3	0.23	0.34	0.55	0.92	1.42	-12.7	177	4.7
91	474695	5047365	0	2	0	2	3	2010	2010163	40341	jun	1	9.02	8.798	160	1.1	1666.4	0.87	0.49	0.44	0.74	0.709999	2.54	-12.7	177	4.9
91	475364	5048033	0	4	0	4	4	2010	2010165	40343	jun	1	9.02	8.798	77	9.7	1753.3	0.88	0.43	0.49	0.74	0.709999	2.54	-12.7	175	5.1
91	474753	5047608	0	8	0	8	5	2010	2010169	40347	jun	2	0.574	1.142	69.8	67.5	1509.2	1	0.33	0.18	0.4	0.85	1.91	-12.7	177	5.3
91	474483	5046236	0	12	0	12	6	2010	2010173	40351	jun	4	0.017	0.068	89.2	2.9	1228.6	1	0.3	0.2	0.4	0.85	1.9	-12.7	176	5.5
91	474646	5047169	0	14	0	14	7	2010	2010175	40353	jun	2	0.574	1.142	174.6	7.8	1719.6	0.31	0.25	0.32	0.55	0.91	1.43	-12.7	177	5.7
91	474803	5047572	0	15	0	15	8	2010	2010176	40354	jun	2	0.574	1.142	51.1	6.7	1569.3	0.3	0.26	0.31	0.55	0.899999	1.42	-12.7	177	5.9
91	476126	5048039	0	19	0	19	9	2010	2010180	40358	jun	9	0.009	0.063	218.4	22.5	2441.5	0.88	0.41	0.51	0.74	0.98	2.54	-12.7	177	6.1
91	474992	5048006	0	20	0	20	10	2010	2010181	40359	jun	1	9.02	8.798	295.5	223.3	1436.9	0.83	0.5	0.46	0.74	0.629999	2.53	-12.7	175	6.3
91	478605	5052306	0	27	0	27	11	2010	2010188	40366	jul	1	1.875	1.68	283.2	799	471.7	1	0.34	0.29	0.4	0.55	2.03	-12.7	176	6.5
91	479348	5053820	0	28	0	28	12	2010	2010189	40367	jul	9	0.068	0.04	268.4	23.7	20.7	0.88	0.49	0.43	0.74	0.8	2.54	-12.7	175	6.7
91	479615	5054577	0	32	0	32	13	2010	2010193	40371	jul	9	0.068	0.04	277.1	0.2	110.3	0.88	0.49	0.43	0.74	0.81	2.54	-12.7	176	6.9
91	479164	5053553	0	34	0	34	14	2010	2010195	40373	jul	8	0.051	0.101	235.1	340.3	233.4	0.87	0.5	0.47	0.74	0.61	2.58	-12.7	175	7.1
91	479485	5053096	0	39	0	39	15	2010	2010200	40378	jul	1	0.08	0.199	68.1	7.8	37	0.88	0.49	0.43	0.74	0.579999	2.54	-12.7	176	7.3
91	479253	5053354	0	41	0	41	16	2010	2010202	40380	jul	5	0.181	0.228	330.7	343.9	195.7	0.11	0.65	0.41	0.37	0.67	1.54	-12.7	175	7.5
91	479444	5052981	0	42	0	42	17	2010	2010203	40381	jul	2	0.004	0.024	47	1.7	41.6	0.31	0.27	0.31	0.55	0.779999	1.44	-12.7	176	7.7
91	479424	5052914	0	44	0	44	18	2010	2010205	40383	jul	3	0.003	0.024	40.2	7.2	32.2	0.68	0.46	0.22	0.42	0.75	1.78	-12.7	176	7.9
91	479584	5053275	0	46	0	46	19	2010	2010207	40385	jul	1	0.08	0.199	102.4	10.2	48.7	0.99	0.34	0.16	0.4	0.579999	1.89	-12.7	176	8.1
91	479357	5053648	0	49	0	49	20	2010	2010210	40388	jul	8	0.051	0.101	344.1	175.3	22.4	0.87	0.5	0.45	0.74	0.649999	2.56	-12.7	175	8.3
91	479814	5051624	0	53	0	53	21	2010	2010214	40392	aug	4	0.009	0.041	39.2	6.5	56	1	0.31	0.19	0.4	0.759999	1.9	-12.7	176	8.5
91	479460	5053634	0	55	0	55	22	2010	2010216	40394	aug	1	0.08	0.199	96.1	140.8	59.7	0.11	0.35	0.39	0.37	0.699999	1.22	-12.7	176	8.7
91	479222	5053904	0	63	0	63	23	2010	2010224	40402	aug	6	0.464	0.597	81.2	170.2	153.2	0.11	0.35	0.4	0.37	0.699999	1.23	-12.7	175	8.9
91	478747	5053756	0	69	0	69	24	2010	2010230	40408	aug	1	1.875	1.68	269.2	628.1	598.3	0.86	0.5	0.52	0.74	0.43	2.62	-12.7	175	9.1
91	479128	5053522	0	76	0	76	25	2010	2010237	40415	aug	5	0.181	0.228	337.4	387	277.8	0.11	0.65	0.43	0.37	0.649999	1.56	-12.7	175	9.3
91	479031	5053591	0	82	0	82	26	2010	2010243	40421	aug	1	1.875	1.68	202.5	411.9	344.7	0.86	0.52	0.48	0.74	0.479999	2.6	-12.7	175	9.5
93	474017	5045449	0	1	0	1	1	2010	2010167	40345	jun	1	0.012	0.055	50.8	5.4	368.3	0.88	0.43	0.49	0.74	0.6	2.54	-12.7	176	6
93	473629	5045768	0	2	0	2	2	2010	2010169	40347	jun	4	0.066	0.234	38.9	503.1	449.1	0.31	0.24	0.42	0.55	0.66	1.52	-12.7	176	6.2
93	473922	5045263	0	14	0	14	3	2010	2010181	40359	jun	1	9.698	13.335	64.1	71.2	240.7	0.88	0.43	0.51	0.74	0.589999	2.56	-12.7	176	6.4
93	473610	5045154	0	21	0	21	4	2010	2010188	40366	jul	1	0.029	0.078	128.7	5	77.8	0.87	0.45	0.47	0.74	0.589999	2.53	-12.7	176	6.6
93	473681	5044902	0	28	0	28	5	2010	2010195	40373	jul	1	9.698	13.335	140.8	176.4	333.8	0.88	0.45	0.5	0.74	0.56	2.57	-12.7	176	6.8
93	474018	5045139	0	35	0	35	6	2010	2010202	40380	jul	1	9.698	13.335	117.2	227.8	364.7	0.87	0.45	0.51	0.74	0.55	2.57	-12.7	176	7
93	473956	5045147	0	43	0	43	7	2010	2010210	40388	jul	1	9.698	13.335	110.2	184.2	304.5	0.87	0.44	0.51	0.74	0.56	2.56	-12.7	176	7.2
93	473809	5045157	0	49	0	49	8	2010	2010216	40394	aug	1	9.698	13.335	97.3	104.5	174.2	0.88	0.44	0.5	0.74	0.569999	2.56	-12.7	176	7.4
93	474157	5045264	0	57	0	57	9	2010	2010224	40402	aug	2	0.058	0.132	191.2	224.2	475	0.29	0.23	0.38	0.55	0.75	1.45	-12.7	176	7.6
93	474177	5045007	0	63	0	63	10	2010	2010230	40408	aug	3	0.501	1.07	101.1	428.5	564.9	0.68	0.43	0.32	0.42	0.67	1.85	-12.7	176	7.8
93	474435	5044804	0	70	0	70	11	2010	2010237	40415	aug	4	0.003	0.026	38.8	101.4	422.8	1	0.32	0.21	0.4	0.759999	1.93	-12.7	176	8
93	474292	5044714	0	76	0	76	12	2010	2010243	40421	aug	3	0.501	1.07	91.8	228.1	460.1	0.68	0.44	0.29	0.42	0.709999	1.83	-12.7	176	8.2
94	471583	5056265	0	1	0	1	1	2010	2010168	40346	jun	3	0.029	0.082	157.4	195.9	326.9	0.88	0.5	0.46	0.74	0.709999	2.58	-12.7	170	4.9
94	471975	5056406	0	2	0	2	2	2010	2010169	40347	jun	1	2.286	2.739	187.3	282.9	141.3	0.87	0.51	0.46	0.74	0.5	2.58	-12.7	181	5.1
94	471986	5056510	0	13	0	13	3	2010	2010181	40359	jun	6	0.526	0.842	336.5	201.2	109.2	0.87	0.5	0.46	0.74	0.519999	2.57	-12.7	181	5.3
94	472076	5056662	0	20	0	20	4	2010	2010188	40366	jul	1	2.286	2.739	223.5	222.3	16.9	0.87	0.5	0.46	0.74	0.509999	2.57	-12.7	181	5.5
94	472048	5056494	0	27	0	27	5	2010	2010195	40373	jul	1	2.286	2.739	237.9	256.6	57.9	0.87	0.5	0.47	0.74	0.509999	2.58	-12.7	181	5.7
94	472061	5056483	0	34	0	34	6	2010	2010202	40380	jul	1	2.286	2.739	236.5	273.6	53.5	0.87	0.5	0.47	0.74	0.509999	2.58	-12.7	181	5.9
94	472169	5056901	0	42	0	42	7	2010	2010210	40388	jul	1	2.286	2.739	237	24.9	32.7	0.86	0.5	0.43	0.74	0.579999	2.53	-12.7	181	6.1
94	472321	5057012	0	48	0	48	8	2010	2010216	40394	aug	1	2.286	2.739	238.5	134.5	120.7	0.88	0.48	0.46	0.74	0.55	2.56	-12.7	181	6.3
94	472169	5056901	0	56	0	56	9	2010	2010224	40402	aug	1	2.286	2.739	237	24.9	32.7	0.86	0.5	0.43	0.74	0.579999	2.53	-12.7	181	6.5
94	472196	5056958	0	62	0	62	10	2010	2010230	40408	aug	1	2.286	2.739	250.2	9.7	35.2	0.88	0.49	0.43	0.74	0.579999	2.54	-12.7	181	6.7
94	472143	5056864	0	69	0	69	11	2010	2010237	40415	aug	1	2.286	2.739	221.2	70	11.2	0.88	0.49	0.44	0.74	0.56	2.55	-12.7	181	6.9
94	472083	5056869	0	75	0	75	12	2010	2010243	40421	aug	2	0.004	0.028	32.7	114.7	48.8	0.31	0.27	0.32	0.55	0.74	1.45	-12.7	181	7.1
96	465110	5057612	0	1	0	1	1	2011	2011145	40688	may	3	0.005	0.036	30.3	53.4	160.9	0.69	0.47	0.23	0.42	0.74	1.81	242.5	171	4.5
96	465183	5057646	0	2	0	2	2	2011	2011145	40688	may	9	0.068	0.04	93.6	26.7	112	0.88	0.49	0.43	0.74	0.81	2.54	242.5	171	4.7
96	465231	5057563	0	3	0	3	3	2011	2011148	40691	may	2	0.11	0.291	133.7	66.8	152.8	0.31	0.27	0.31	0.55	0.769999	1.44	242.5	171	4.9
96	465487	5057428	0	4	0	4	4	2011	2011149	40692	may	1	0.504	0.646	259.9	329.5	259.7	0.87	0.5	0.47	0.74	0.49	2.58	242.5	171	5.1
96	465365	5057781	0	5	0	5	5	2011	2011150	40693	may	1	0.504	0.646	181.9	251.3	97.2	0.31	0.26	0.35	0.55	0.709999	1.47	242.5	171	5.3
96	465096	5057794	0	7	0	7	6	2011	2011152	40695	jun	6	0.018	0.063	198.7	65	20.1	0.12	0.34	0.39	0.37	0.779999	1.22	242.5	171	5.5
96	464865	5058029	0	21	0	21	7	2011	2011166	40709	jun	9	0.004	0.028	180.2	172.6	259.9	0.88	0.5	0.46	0.74	0.56	2.58	242.5	171	5.7
96	465056	5057774	0	22	0	22	8	2011	2011167	40710	jun	9	0.068	0.04	85.8	23.7	9.3	0.12	0.34	0.38	0.37	0.8	1.21	242.5	171	5.9
96	465086	5057805	0	22	0	22	9	2011	2011167	40710	jun	6	0.018	0.063	208.6	54.7	32.6	0.12	0.34	0.39	0.37	0.73	1.22	242.5	171	6.1
96	465152	5057564	0	23	0	23	10	2011	2011168	40711	jun	2	0.11	0.291	127.4	12.2	192.8	0.12	0.63	0.38	0.37	0.79	1.5	242.5	171	6.3
96	465056	5057888	0	24	0	24	11	2011	2011169	40712	jun	9	0.068	0.04	101.6	22.3	120.1	0.88	0.49	0.43	0.74	0.81	2.54	242.5	171	6.5
96	464870	5058012	0	25	0	25	12	2011	2011170	40713	jun	1	7.52	6.02	137.4	167.1	242.2	0.87	0.5	0.45	0.74	0.56	2.56	242.5	171	6.7
96	464937	5058016	0	28	0	28	13	2011	2011173	40716	jun	4	0.002	0.018	127.3	100.3	233.9	0.88	0.5	0.44	0.74	0.579999	2.56	242.5	171	6.9
96	465125	5057764	0	29	0	29	14	2011	2011174	40717	jun	1	0.504	0.646	103	72.5	14.6	0.12	0.34	0.39	0.37	0.55	1.22	242.5	171	7.1
96	465130	5057725	0	30	0	30	15	2011	2011175	40718	jun	9	0.068	0.04	100	45.6	53.5	0.88	0.49	0.43	0.74	0.56	2.54	242.5	171	7.3
96	465177	5057605	0	31	0	31	16	2011	2011176	40719	jun	9	0.068	0.04	85.4	11.8	145.1	0.12	0.63	0.38	0.37	0.81	1.5	242.5	171	7.5
96	464926	5057814	0	32	0	32	17	2011	2011177	40720	jun	1	7.52	6.02	135.8	105.5	36.5	0.88	0.49	0.45	0.74	0.56	2.56	242.5	171	7.7
96	465100	5057495	0	33	0	33	18	2011	2011178	40721	jun	2	0.11	0.291	96	62.7	271.6	0.3	0.27	0.31	0.55	0.779999	1.43	242.5	171	7.9
96	465089	5057737	0	34	0	34	19	2011	2011179	40722	jun	9	0.068	0.04	91	28.1	34.4	0.88	0.49	0.43	0.74	0.8	2.54	242.5	171	8.1
96	465143	5057725	0	35	0	35	20	2011	2011180	40723	jun	1	0.504	0.646	116.5	53.8	57.4	0.87	0.5	0.43	0.74	0.56	2.54	242.5	171	8.3
96	465087	5058118	0	36	0	36	21	2011	2011181	40724	jun	9	0.068	0.04	127.7	46.8	335.1	0.12	0.63	0.39	0.37	0.819999	1.51	242.5	171	8.5
96	464911	5058041	0	43	0	43	22	2011	2011188	40731	jul	5	0.034	0.093	143.2	127	261.5	0.12	0.63	0.4	0.37	0.779999	1.52	242.5	171	8.7
96	465056	5057752	0	44	0	44	23	2011	2011189	40732	jul	9	0.068	0.04	81.1	12.8	12.1	0.88	0.49	0.43	0.74	0.589999	2.54	242.5	171	8.9
96	464887	5057797	0	47	0	47	24	2011	2011192	40735	jul	1	7.52	6.02	158.5	144	39.6	0.88	0.49	0.45	0.74	0.54	2.56	242.5	171	9.1
96	465149	5057842	0	49	0	49	25	2011	2011194	40737	jul	6	0.018	0.063	200.5	116.6	52.3	0.68	0.48	0.23	0.42	0.709999	1.81	242.5	171	9.3
96	465094	5057695	0	56	0	56	26	2011	2011201	40744	jul	9	0.068	0.04	73	0.3	76.4	0.88	0.49	0.43	0.74	0.81	2.54	242.5	171	9.5
96	465624	5057813	0	64	0	64	27	2011	2011209	40752	jul	1	0.504	0.646	190.3	498.2	69.7	0.87	0.49	0.51	0.74	0.419999	2.61	242.5	171	9.7
96	464969	5058015	0	70	0	70	28	2011	2011215	40758	aug	4	0.002	0.018	110.6	68.3	233.3	0.88	0.49	0.44	0.74	0.579999	2.55	242.5	171	9.9
96	465317	5057998	0	77	0	77	29	2011	2011222	40765	aug	3	0.321	0.638	121.6	280.1	247.5	0.67	0.48	0.25	0.42	0.68	1.82	242.5	171	10.1
96	465212	5057756	0	84	0	84	30	2011	2011229	40772	aug	1	0.504	0.646	129.9	121.4	13.4	0.88	0.5	0.44	0.74	0.54	2.56	242.5	171	10.3
96	465184	5057700	0	93	0	93	31	2011	2011238	40781	aug	1	0.504	0.646	128.9	60.8	73.1	0.87	0.5	0.43	0.74	0.569999	2.54	242.5	171	10.5
97	465053	5059588	0	1	0	1	1	2011	2011145	40688	may	1	0.261	0.341	199.8	347.2	27.7	0.87	0.5	0.48	0.74	0.469999	2.59	242.5	168	4.6
97	465153	5058719	0	3	0	3	2	2011	2011148	40691	may	2	0.013	0.069	36.2	108.8	730.5	0.31	0.27	0.32	0.55	0.81	1.45	242.5	166	4.8
97	465171	5059338	0	3	0	3	3	2011	2011148	40691	may	1	0.261	0.341	286.7	323.8	112.2	0.85	0.51	0.46	0.74	0.49	2.56	242.5	168	5
97	465149	5059104	0	4	0	4	4	2011	2011149	40692	may	2	0.061	0.147	98.3	425.5	347.2	0.3	0.28	0.36	0.55	0.67	1.49	242.5	166	5.2
97	465300	5059327	0	5	0	5	5	2011	2011150	40693	may	1	0.261	0.341	231	250.6	123	0.86	0.5	0.46	0.74	0.509999	2.56	242.5	168	5.4
97	465124	5059610	0	7	0	7	6	2011	2011152	40695	jun	1	0.261	0.341	232.2	276.4	90.3	0.88	0.5	0.47	0.74	0.509999	2.59	242.5	168	5.6
97	465575	5059035	0	8	0	8	7	2011	2011153	40696	jun	6	0.475	0.82	101	487.8	458.3	0.12	0.35	0.46	0.37	0.62	1.3	242.5	166	5.8
97	465204	5059382	0	13	0	13	8	2011	2011158	40701	jun	1	0.261	0.341	292.4	270	65.8	0.85	0.51	0.46	0.74	0.5	2.56	242.5	168	6
97	464837	5059445	0	21	0	21	9	2011	2011166	40709	jun	6	0.475	0.82	249.7	179.8	199.5	0.09	0.37	0.38	0.37	0.709999	1.21	242.5	168	6.2
97	465427	5059205	0	22	0	22	10	2011	2011167	40710	jun	2	0.061	0.147	130.8	334.4	249.2	0.31	0.27	0.36	0.55	0.689999	1.49	242.5	166	6.4
97	465285	5058931	0	24	0	24	11	2011	2011169	40712	jun	6	0.475	0.82	195.7	338.7	519.2	0.11	0.35	0.43	0.37	0.68	1.26	242.5	166	6.6
97	465320	5058885	0	25	0	25	12	2011	2011170	40713	jun	6	0.475	0.82	179.9	335.6	563.5	0.11	0.35	0.43	0.37	0.68	1.26	242.5	166	6.8
97	465108	5059622	0	36	0	36	13	2011	2011181	40724	jun	1	0.261	0.341	221.3	293.1	89.8	0.88	0.5	0.47	0.74	0.49	2.59	242.5	168	7
97	465012	5059654	0	43	0	43	14	2011	2011188	40731	jul	1	0.261	0.341	167.8	352.5	45.3	0.88	0.49	0.49	0.74	0.469999	2.6	242.5	168	7.2
97	464934	5059291	0	49	0	49	15	2011	2011194	40737	jul	6	0.475	0.82	199.2	278.6	257.5	0.12	0.35	0.42	0.37	0.67	1.26	242.5	169	7.4
97	464737	5059566	0	56	0	56	16	2011	2011201	40744	jul	1	0.01	0.05	85.9	78.5	200.9	0.88	0.5	0.43	0.74	0.569999	2.55	242.5	168	7.6
97	465046	5059020	0	64	0	64	17	2011	2011209	40752	jul	6	0.475	0.82	166.8	325	446.7	0.12	0.35	0.43	0.37	0.68	1.27	242.5	166	7.8
97	465033	5059171	0	70	0	70	18	2011	2011215	40758	aug	6	0.475	0.82	198.8	378.9	307.6	0.11	0.35	0.44	0.37	0.639999	1.27	242.5	166	8
97	464895	5058991	0	77	0	77	19	2011	2011222	40765	aug	6	0.475	0.82	83.2	241.6	530.6	0.11	0.35	0.41	0.37	0.709999	1.24	242.5	169	8.2
97	464712	5059029	0	84	0	84	20	2011	2011229	40772	aug	9	0.068	0.04	357.4	58.5	494	0.11	0.34	0.39	0.37	0.819999	1.21	242.5	169	8.4
97	465184	5059444	0	93	0	93	21	2011	2011238	40781	aug	1	0.261	0.341	288.9	250	5.5	0.87	0.5	0.47	0.74	0.5	2.58	242.5	168	8.6
98	470806	5034062	0	1	0	1	1	2011	2011147	40690	may	9	0.068	0.04	557	11.7	107.1	0.88	0.46	0.47	0.74	0.589999	2.55	242.5	168	3.7
98	471192	5034254	0	3	0	3	2	2011	2011150	40693	may	1	9.02	8.798	183.4	338.6	380.2	0.86	0.51	0.48	0.74	0.5	2.59	242.5	168	3.9
98	471005	5034163	0	3	0	3	3	2011	2011150	40693	may	1	9.02	8.798	210.5	193.7	276.4	0.85	0.5	0.45	0.74	0.54	2.54	242.5	167	4.1
98	470612	5034690	0	5	0	5	4	2011	2011152	40695	jun	1	9.02	8.798	304.4	78.3	28.6	0.87	0.44	0.49	0.74	0.569999	2.54	242.5	167	4.3
98	470953	5034598	0	6	0	6	5	2011	2011153	40696	jun	1	9.02	8.798	216.2	116.6	182.8	0.86	0.48	0.46	0.74	0.569999	2.54	242.5	167	4.5
98	470635	5034531	0	12	0	12	6	2011	2011159	40702	jun	1	9.02	8.798	355.1	201.5	24.2	0.87	0.45	0.5	0.74	0.519999	2.56	242.5	167	4.7
98	470791	5034311	0	13	0	13	7	2011	2011160	40703	jun	1	9.02	8.798	253.7	62	39.9	0.87	0.46	0.47	0.74	0.569999	2.54	242.5	167	4.9
98	470802	5034045	0	19	0	19	8	2011	2011166	40709	jun	9	0.068	0.04	555.9	6.7	108	0.88	0.46	0.47	0.74	0.589999	2.55	242.5	168	5.1
98	471630	5034681	0	20	0	20	9	2011	2011167	40710	jun	3	0.447	1.029	105.8	791.7	813	0.68	0.47	0.36	0.42	0.569999	1.93	242.5	168	5.3
98	470588	5034809	0	22	0	22	10	2011	2011169	40712	jun	1	9.02	8.798	278.7	13.4	32.2	0.88	0.43	0.49	0.74	0.569999	2.54	242.5	167	5.5
98	470568	5034906	0	25	0	25	11	2011	2011172	40715	jun	1	9.02	8.798	273.6	10.3	47.5	0.88	0.42	0.5	0.74	0.589999	2.54	242.5	167	5.7
98	471006	5034862	0	26	0	26	12	2011	2011173	40716	jun	4	0.01	0.049	23.3	291.8	421.6	1	0.3	0.25	0.4	0.68	1.95	242.5	167	5.9
98	470586	5034761	0	27	0	27	13	2011	2011174	40717	jun	1	9.02	8.798	295.2	42.5	26.1	0.88	0.43	0.5	0.74	0.569999	2.55	242.5	167	6.1
98	470602	5034923	0	28	0	28	14	2011	2011175	40718	jun	9	0.068	0.04	231.4	26.4	84.6	0.88	0.42	0.5	0.74	0.8	2.54	242.5	167	6.3
98	471183	5034572	0	29	0	29	15	2011	2011176	40719	jun	1	9.02	8.798	224.5	331.7	367	0.88	0.47	0.5	0.74	0.509999	2.59	242.5	168	6.5
98	470750	5034583	0	30	0	30	16	2011	2011177	40720	jun	1	9.02	8.798	280.7	81.1	46.8	0.87	0.46	0.47	0.74	0.569999	2.54	242.5	167	6.7
98	471210	5034271	0	31	0	31	17	2011	2011178	40721	jun	1	9.02	8.798	181	352.6	391.4	0.86	0.51	0.48	0.74	0.5	2.59	242.5	168	6.9
98	470503	5035047	0	32	0	32	18	2011	2011179	40722	jun	9	0.068	0.04	203.2	28.5	75.1	0.88	0.41	0.51	0.74	0.589999	2.54	242.5	167	7.1
98	470708	5035266	0	33	0	33	19	2011	2011180	40723	jun	1	9.02	8.798	289.9	143.3	362.6	0.85	0.44	0.5	0.74	0.56	2.53	242.5	168	7.3
98	470910	5034137	0	34	0	34	20	2011	2011181	40724	jun	1	9.02	8.798	217	117.8	197.2	0.86	0.48	0.45	0.74	0.569999	2.53	242.5	167	7.5
98	470891	5034374	0	41	0	41	21	2011	2011188	40731	jul	1	9.02	8.798	194.5	19.6	56.2	0.88	0.46	0.46	0.74	0.589999	2.54	242.5	167	7.7
98	470831	5034437	0	42	0	42	22	2011	2011189	40732	jul	1	9.02	8.798	235.2	41.5	10	0.88	0.46	0.47	0.74	0.579999	2.55	242.5	167	7.9
98	470908	5034839	0	45	0	45	23	2011	2011192	40735	jul	1	9.02	8.798	220.9	207.4	338	0.87	0.45	0.5	0.74	0.55	2.56	242.5	167	8.1
98	470928	5034373	0	47	0	47	24	2011	2011194	40737	jul	9	0.068	0.04	462.2	56.3	91.8	0.88	0.46	0.46	0.74	0.569999	2.54	242.5	167	8.3
98	470953	5034790	0	54	0	54	25	2011	2011201	40744	jul	1	9.02	8.798	210.6	204.2	333.9	0.86	0.46	0.49	0.74	0.55	2.55	242.5	167	8.5
98	470755	5034855	0	62	0	62	26	2011	2011209	40752	jul	1	9.02	8.798	240.9	137.5	203.7	0.85	0.46	0.48	0.74	0.56	2.53	242.5	167	8.7
98	470987	5034626	0	68	0	68	27	2011	2011215	40758	aug	1	9.02	8.798	214.9	157.1	226.4	0.86	0.47	0.46	0.74	0.55	2.53	242.5	167	8.9
98	471044	5034591	0	75	0	75	28	2011	2011222	40765	aug	1	9.02	8.798	219.7	202.4	248.9	0.84	0.49	0.45	0.74	0.54	2.52	242.5	167	9.1
98	470880	5034440	0	82	0	82	29	2011	2011229	40772	aug	9	0.068	0.04	419.4	7.5	38.4	0.88	0.46	0.46	0.74	0.589999	2.54	242.5	167	9.3
98	470605	5034482	0	91	0	91	30	2011	2011238	40781	aug	1	9.02	8.798	380.1	249.8	77.6	0.87	0.45	0.5	0.74	0.519999	2.56	242.5	167	9.5
99	475721	5053615	0	1	0	1	1	2011	2011148	40691	may	6	0.376	0.476	375.7	405.1	1705.2	0.11	0.35	0.44	0.37	0.75	1.27	242.5	172	4.75
99	475493	5054730	0	2	0	2	2	2011	2011148	40691	may	1	9.02	8.798	273.9	181	1238.1	0.87	0.49	0.46	0.74	0.62	2.56	242.5	166	4.95
99	475691	5053496	0	2	0	2	3	2011	2011149	40692	may	6	0.376	0.476	367.7	434.5	1711.2	0.1	0.36	0.44	0.37	0.73	1.27	242.5	172	5.15
99	474795	5053348	0	2	0	2	4	2011	2011150	40693	may	1	9.02	8.798	345.5	765.8	903.4	0.81	0.52	0.53	0.74	0.419999	2.6	242.5	172	5.35
99	476061	5053844	0	4	0	4	5	2011	2011152	40695	jun	6	0.376	0.476	340.2	56.4	1644.5	0.12	0.33	0.4	0.37	0.85	1.22	242.5	172	5.55
99	476554	5053479	0	5	0	5	6	2011	2011153	40696	jun	2	0.263	0.539	89.6	428.5	1629.2	0.31	0.25	0.4	0.55	0.779999	1.51	242.5	168	5.75
[truncated: 714 more rows]
